# Supplementary material for: The discovery of the Amazonian tree flora with an updated checklist of all known tree taxa
Source: Sci Rep. 2016 Jul 13;6:29549. doi: 10.1038/srep29549 (PMC4942782; doi:10.1038/srep29549)
Supplement: Supplementary Dataset 1 [file srep29549-s2.xls]

## Sheet: Appendix S1 all species
Species	Author	collections	n.dgc.coll	n.ind	n.plots	population.mean	FirstCollyy	Family	Source Name	url	Tree Source	DBH>10cm	Aublet	note	last updated 14/04/16
Abarema acreana	(J.F. Macbr.) L. Rico	11	5	0	0	NA	1933	Fabaceae	tropicos	http://www.tropicos.org/Name/50103206	Grandtner	dbh > 10cm		tree
Abarema adenophora	(Ducke) Barneby & J.W. Grimes	72	15	78	41	8.80232e+07	1929	Fabaceae	tropicos	http://www.tropicos.org/Name/13076079	Grandtner	dbh > 10cm
Abarema auriculata	(Benth.) Barneby & J.W. Grimes	120	18	31	12	1.61648e+07	1851	Fabaceae	tropicos	http://www.tropicos.org/Name/13075836	Grandtner	dbh > 10cm
Abarema barbouriana	(Standl.) Barneby & J.W. Grimes	93	27	22	11	1.05444e+07	1914	Fabaceae	tropicos	http://www.tropicos.org/Name/13071729	Grandtner	dbh > 10cm
Abarema campestris	(Spruce ex Benth.) Barneby & J.W. Grimes	35	9	5	1	7.96708e+06	1828	Fabaceae	tropicos	http://www.tropicos.org/Name/13076384	ATDN	dbh > 10cm
Abarema centiflora	Barneby & J.W. Grimes	1	1	0	0	NA	1966	Fabaceae	tropicos	http://www.tropicos.org/Name/50095985	Oliveira	H > 4m
Abarema cochleata	(Willd.) Barneby & J.W. Grimes	183	20	19	17	1.84753e+07	1901	Fabaceae	tropicos	http://www.tropicos.org/Name/50095886	Grandtner	dbh > 10cm
Abarema cochliacarpos	(Gomes) Barneby & J.W. Grimes	1	1	0	0	NA	2000	Fabaceae	tropicos	http://www.tropicos.org/Name/50095900	Grandtner	dbh > 10cm
Abarema commutata	Barneby & J.W. Grimes	4	4	5	2	6.91809e+06	1944	Fabaceae	tropicos	http://www.tropicos.org/Name/50088599	Grandtner	dbh > 10cm
Abarema curvicarpa	(H.S. Irwin) Barneby & J.W. Grimes	43	9	9	6	4.77534e+06	1944	Fabaceae	tropicos	http://www.tropicos.org/Name/13069225	Grandtner	dbh > 10cm
Abarema ferruginea	(Benth.) Pittier	4	2	0	0	NA	1843	Fabaceae	tropicos	http://www.tropicos.org/Name/13000002	Grandtner	dbh > 10cm
Abarema floribunda	(Spruce ex Benth.) Barneby & J.W. Grimes	78	15	11	7	2.51534e+07	1945	Fabaceae	tropicos	http://www.tropicos.org/Name/13074793	Grandtner	dbh > 10cm
Abarema gallorum	Barneby & J.W. Grimes	17	3	11	3	1.45198e+06	1980	Fabaceae	tropicos	http://www.tropicos.org/Name/50068038	Haripersaud	dbh > 10cm
Abarema josephi	Barneby & J.W. Grimes	1	1	0	0	NA	1993	Fabaceae	plantlist	http://www.theplantlist.org/tpl1.1/record/ild-40854	COAH	dbh > 10cm
Abarema jupunba	(Willd.) Britton & Killip	583	119	547	240	3.72678e+08	1836	Fabaceae	tropicos	http://www.tropicos.org/Name/13000004	Grandtner	dbh > 10cm
Abarema killipii	(Britton & Rose ex Britton & Killip) Barneby & J.W. Grimes	1	1	0	0	NA	2001	Fabaceae	tropicos	http://www.tropicos.org/Name/50076987	Grandtner	dbh > 10cm
Abarema laeta	(Benth.) Barneby & J.W. Grimes	138	39	235	74	1.71462e+08	1901	Fabaceae	tropicos	http://www.tropicos.org/Name/13076353	Grandtner	dbh > 10cm
Abarema leucophylla	(Spruce ex Benth.) Barneby & J.W. Grimes	69	19	22	7	1.72166e+07	1931	Fabaceae	tropicos	http://www.tropicos.org/Name/13076016	Grandtner	dbh > 10cm
Abarema levelii	(R.S. Cowan) Barneby & J.W. Grimes	3	2	0	0	NA	1954	Fabaceae	tropicos	http://www.tropicos.org/Name/50076372	Grandtner	dbh > 10cm
Abarema longipedunculata	(H.S. Irwin) Barneby & J.W. Grimes	27	9	1	1	1.78069e+06	1964	Fabaceae	tropicos	http://www.tropicos.org/Name/13076017	Grandtner	dbh > 10cm
Abarema macradenia	(Pittier) Barneby & J.W. Grimes	1	1	1	1	607917	1985	Fabaceae	tropicos	http://www.tropicos.org/Name/50052106	Grandtner	dbh > 10cm
Abarema mataybifolia	(Sandwith) Barneby & J.W. Grimes	82	15	97	51	3.79826e+07	1943	Fabaceae	tropicos	http://www.tropicos.org/Name/50095885	Grandtner	dbh > 10cm
Abarema microcalyx	(Spruce ex Benth.) Barneby & J.W. Grimes	49	25	11	8	7.57389e+06	1919	Fabaceae	tropicos	http://www.tropicos.org/Name/13074795	Grandtner	dbh > 10cm
Abarema piresii	Barneby & J.W. Grimes	53	13	13	13	5.92665e+06	1912	Fabaceae	tropicos	http://www.tropicos.org/Name/13067503	Grandtner	dbh > 10cm
Abarema racemiflora	(Donn. Sm.) Barneby & J.W. Grimes	2	1	0	0	NA	1976	Fabaceae	tropicos	http://www.tropicos.org/Name/50076989	Grandtner	dbh > 10cm
Abarema turbinata	(Benth.) Barneby & J.W. Grimes	2	1	4	1	2.92065e+06	1994	Fabaceae	tropicos	http://www.tropicos.org/Name/50095899	Grandtner	dbh > 10cm
Abarema villifera	(Ducke) Barneby & J.W. Grimes	9	2	0	0	NA	1936	Fabaceae	tropicos	http://www.tropicos.org/Name/13076018	Grandtner	dbh > 10cm
Abatia parviflora	Ruiz & Pav.	1	1	0	0	NA	2003	Salicaceae	tropicos	http://www.tropicos.org/Name/13200441	Grandtner	dbh > 10cm
Abuta grandifolia	(Mart.) Sandwith	892	194	112	47	9.55929e+07	1842	Menispermaceae	tropicos	http://www.tropicos.org/Name/20600124	Grandtner	dbh > 10cm
Abutilon ramiflorum	A. St.-Hil.	6	0	0	0	NA	1949	Malvaceae	tropicos	http://www.tropicos.org/Name/19600271	Grandtner	dbh > 10cm		small tree, >10m
Acacia articulata	Ducke	13	8	0	0	NA	1916	Fabaceae	tropicos	http://www.tropicos.org/Name/13000038	Grandtner	dbh > 10cm
Acacia farnesiana	(L.) Willd.	39	9	0	0	NA	1841	Fabaceae	tropicos; usda	http://www.tropicos.org/Name/13023942;http://plants.usda.gov/java/profile?symbol=ACFA	Grandtner	dbh > 10cm
Acacia floribunda	(Vent.) Willd.	2	1	0	0	NA	1980	Fabaceae	tropicos; usda	http://www.tropicos.org/Name/13023956;http://plants.usda.gov/java/profile?symbol=ACFL6	new	dbh > 10cm
Acacia holosericea	A. Cunn. ex G. Don	3	1	0	0	NA	1998	Fabaceae	tropicos; usda	http://www.tropicos.org/Name/13024048;http://plants.usda.gov/java/profile?symbol=ACHO2	new	dbh > 10cm
Acacia huberi	Ducke	3	1	0	0	NA	1904	Fabaceae	tropicos	http://www.tropicos.org/Name/13000153	new	dbh > 10cm
Acacia klugii	Standl. ex J.F. Macbr.	2	2	0	0	NA	1982	Fabaceae	tropicos	http://www.tropicos.org/Name/13000161	Grandtner	dbh > 10cm
Acacia kuhlmannii	Ducke	27	10	10	3	1.0992e+07	1918	Fabaceae	tropicos	http://www.tropicos.org/Name/13000162	Grandtner	dbh > 10cm
Acacia longifolia	(Andrews) Willd.	1	0	0	0	NA	2004	Fabaceae	tropicos; usda	http://www.tropicos.org/Name/13024183;http://plants.usda.gov/java/profile?symbol=ACLO	new	dbh > 10cm
Acacia nilotica	(L.) Willd. ex Delile	4	3	0	0	NA	1952	Fabaceae	tropicos; usda	http://www.tropicos.org/Name/13024271;http://plants.usda.gov/java/profile?symbol=ACNI2	Haripersaud	dbh > 10cm
Acacia paraensis	Ducke	20	7	1	1	1.51933e+06	1916	Fabaceae	tropicos	http://www.tropicos.org/Name/13004193	ATDN	dbh > 10cm
Acacia podalyriifolia	A. Cunn. ex G. Don	2	1	0	0	NA	2001	Fabaceae	tropicos; usda	http://www.tropicos.org/Name/13024373;http://plants.usda.gov/java/profile?symbol=ACPO2	new	dbh > 10cm
Acacia tamarindifolia	(L.) Willd.	1	1	0	0	NA	1996	Fabaceae	tropicos	http://www.tropicos.org/Name/13024605	Grandtner	dbh > 10cm
Acacia tortuosa	(L.) Willd.	1	1	0	0	NA	1998	Fabaceae	tropicos; usda	http://www.tropicos.org/Name/13024627;http://plants.usda.gov/java/profile?symbol=ACTO	Grandtner	dbh > 10cm
Acacia weberbaueri	Harms	3	1	0	0	NA	1968	Fabaceae	tropicos	http://www.tropicos.org/Name/13004292	Grandtner	dbh > 10cm
Acaciella angustissima	(Mill.) Britton & Rose	8	3	0	0	NA	1989	Fabaceae	tropicos	http://www.tropicos.org/Name/13004299	Grandtner	dbh > 10cm
Acalypha brasiliensis	Müll. Arg.	2	2	0	0	NA	1881	Euphorbiaceae	tropicos	http://www.tropicos.org/Name/12800542	Grandtner	dbh > 10cm
Acalypha cuneata	Poepp.	110	39	0	0	NA	1933	Euphorbiaceae	tropicos	http://www.tropicos.org/Name/12800562	Grandtner	dbh > 10cm
Acalypha dictyoneura	Müll. Arg.	2	2	0	0	NA	1980	Euphorbiaceae	tropicos	http://www.tropicos.org/Name/12802424	Grandtner	dbh > 10cm
Acalypha diversifolia	Jacq.	269	70	8	2	1.27869e+07	1862	Euphorbiaceae	tropicos	http://www.tropicos.org/Name/12802425	Grandtner	dbh > 10cm
Acalypha macrostachya	Jacq.	109	47	0	0	NA	1902	Euphorbiaceae	tropicos	http://www.tropicos.org/Name/12802428	Grandtner	dbh > 10cm
Acalypha padifolia	Kunth	6	2	0	0	NA	1962	Euphorbiaceae	tropicos	http://www.tropicos.org/Name/12802433	Grandtner	dbh > 10cm
Acalypha peruviana	Müll. Arg.	4	1	0	0	NA	1962	Euphorbiaceae	tropicos	http://www.tropicos.org/Name/12800624	Grandtner	dbh > 10cm
Acalypha platyphylla	Müll. Arg.	3	3	0	0	NA	1980	Euphorbiaceae	tropicos	http://www.tropicos.org/Name/12800626	Grandtner	dbh > 10cm
Acalypha salicifolia	Müll. Arg.	9	6	0	0	NA	1931	Euphorbiaceae	tropicos	http://www.tropicos.org/Name/12800639	Grandtner	dbh > 10cm
Acalypha scandens	Benth.	98	40	0	0	NA	1850	Euphorbiaceae	tropicos	http://www.tropicos.org/Name/12800641	Grandtner	dbh > 10cm
Acalypha stachyura	Pax	67	33	0	0	NA	1931	Euphorbiaceae	tropicos	http://www.tropicos.org/Name/12802437	Grandtner	dbh > 10cm
Acalypha stenoloba	Müll. Arg.	40	20	3	1	4.91966e+06	1933	Euphorbiaceae	tropicos	http://www.tropicos.org/Name/12800647	Grandtner	dbh > 10cm
Acalypha stricta	Poepp. & Endl.	63	26	7	3	5.01998e+06	1886	Euphorbiaceae	tropicos	http://www.tropicos.org/Name/12800648	ATDN	dbh > 10cm
Acalypha subandina	Ule	1	0	0	0	NA	1903	Euphorbiaceae	tropicos	http://www.tropicos.org/Name/12800649	Grandtner	dbh > 10cm
Acalypha villosa	Jacq.	34	14	0	0	NA	1886	Euphorbiaceae	tropicos	http://www.tropicos.org/Name/12800659	Grandtner	dbh > 10cm
Acanthella pulchra	Gleason	3	2	0	0	NA	1979	Melastomataceae	tropicos	http://www.tropicos.org/Name/50185508	Grandtner	dbh > 10cm
Acanthocladus brasiliensis	(A. St.-Hil.) Klotzsch ex Hassk.	2	0	0	0	NA	1972	Polygalaceae	tropicos	http://www.tropicos.org/Name/50296123	Grandtner	dbh > 10cm
Acanthocladus scleroxyon	(Ducke) B. Eriksen & B. Ståhl	13	5	2	1	1.98981e+06	1936	Polygalaceae	tropicos	http://www.tropicos.org/Name/50190997	ATDN	dbh > 10cm
Acanthorrhiza ucayalina	Huber	1	0	0	0	NA	1912	Arecaceae	tropicos	http://www.tropicos.org/Name/2400647	new	assumed
Acanthosyris annonagustata	C. Ulloa & P. Jørg.	8	4	7	3	1.56917e+06	1993	Santalaceae	tropicos	http://www.tropicos.org/Name/50103134	Grandtner	dbh > 10cm
Acanthosyris asipapote	M. Nee	2	1	0	0	NA	1997	Santalaceae	tropicos	http://www.tropicos.org/Name/50122220	Grandtner	dbh > 10cm
Acanthosyris falcata	Griseb.	0	0	0	0	NA	NA	Santalaceae	tropicos	http://www.tropicos.org/Name/28500011	Grandtner	dbh > 10cm
Achatocarpus nigricans	Triana	3	2	0	0	NA	1969	Achatocarpaceae	tropicos	http://www.tropicos.org/Name/24800173	Grandtner	dbh > 10cm
Achatocarpus praecox	Griseb.	2	1	37	3	3.62788e+07	1999	Achatocarpaceae	tropicos	http://www.tropicos.org/Name/24800175	Grandtner	dbh > 10cm
Achatocarpus pubescens	C.H. Wright	3	1	0	0	NA	1982	Achatocarpaceae	tropicos	http://www.tropicos.org/Name/24800176	Oliveira	H > 4m
Achuaria hirsuta	Gereau	1	1	0	0	NA	1985	Rutaceae	plantlist	http://www.theplantlist.org/tpl1.1/record/kew-2617445	tropicos-lists	tree
Acidoton nicaraguensis	(Hemsl.) G.L. Webster	29	12	0	0	NA	1968	Euphorbiaceae	tropicos	http://www.tropicos.org/Name/12802519	Grandtner	dbh > 10cm
Acinodendron hypoleucum	(Benth.) Kuntze	1	1	0	0	NA	NA	Melastomataceae	tropicos	http://www.tropicos.org/Name/50318429	Grandtner	dbh > 10cm		new synonym
Acinodendron longipedunculatum	(Cogn.) Kuntze	2	1	0	0	NA	1850	Melastomataceae	tropicos	http://www.tropicos.org/Name/50318546	new	assumed		new synonym
Acinodendron pohlianum	(Cogn.) Kuntze	1	1	0	0	NA	1996	Melastomataceae	tropicos	http://www.tropicos.org/Name/50318265	Grandtner	dbh > 10cm		new synonym
Acinodendron regnellii	(Cogn.) Kuntze	1	1	3	1	3.97169e+06	2009	Melastomataceae	tropicos	http://www.tropicos.org/Name/50318295	ATDN	dbh > 10cm		new synonym
Acinodendron trianae	(Cogn.) Kuntze	1	1	0	0	NA	NA	Melastomataceae	tropicos	http://www.tropicos.org/Name/50318070	Grandtner	dbh > 10cm		new synonym
Acioa edulis	Prance	53	11	20	5	2.19516e+07	1971	Chrysobalanaceae	tropicos	http://www.tropicos.org/Name/50105725	Grandtner	dbh > 10cm
Acioa guianensis	Aubl.	4	3	1	1	311112	1961	Chrysobalanaceae	tropicos	http://www.tropicos.org/Name/50105587	Grandtner	dbh > 10cm	y
Acioa schultesii	Maguire	26	9	4	2	5.2767e+06	1948	Chrysobalanaceae	tropicos	http://www.tropicos.org/Name/7400394	Grandtner	dbh > 10cm
Acioa somnolens	Maguire	4	2	0	0	NA	1842	Chrysobalanaceae	tropicos	http://www.tropicos.org/Name/50105590	Oliveira	H > 4m
Acmanthera cowanii	W.R. Anderson	4	0	0	0	NA	1911	Malpighiaceae	tropicos	http://www.tropicos.org/Name/50060669	Oliveira	tree
Acmanthera duckei	W.R. Anderson	4	1	0	0	NA	1907	Malpighiaceae	tropicos	http://www.tropicos.org/Name/50060668	Oliveira	tree
Acmanthera latifolia	(A. Juss.) Griseb.	84	8	0	0	NA	1850	Malpighiaceae	tropicos	http://www.tropicos.org/Name/19500012	Oliveira	tree
Acmanthera longifolia	Nied.	4	1	0	0	NA	1855	Malpighiaceae	tropicos	http://www.tropicos.org/Name/19500013	Oliveira	tree
Acmanthera minima	W.R. Anderson	2	0	0	0	NA	1979	Malpighiaceae	tropicos	http://www.tropicos.org/Name/50060667	Oliveira	tree
Acmanthera parviflora	W.R. Anderson	11	2	0	0	NA	1965	Malpighiaceae	tropicos	http://www.tropicos.org/Name/50060670	Oliveira	tree
Acnistus arborescens	(L.) Schltdl.	6	4	0	0	NA	1972	Solanaceae	tropicos; usda	http://www.tropicos.org/Name/29602575;http://plants.usda.gov/java/profile?symbol=ACAR	Grandtner	dbh > 10cm
Acosmium bijugum	(Vogel) Yakovlev	1	0	0	0	NA	1988	Fabaceae	tropicos	http://www.tropicos.org/Name/13001987	Grandtner	dbh > 10cm
Acosmium cardenasii	H.S. Irwin & Arroyo	11	4	399	13	4.43995e+08	1976	Fabaceae	tropicos	http://www.tropicos.org/Name/13001989	Grandtner	dbh > 10cm
Acosmium praeclarum	(Sandwith) Yakovlev	17	9	72	8	3.03242e+07	1934	Fabaceae	tropicos	http://www.tropicos.org/Name/13002000	Grandtner	dbh > 10cm
Acosmium stirtonii	G.A. Aymard & V. González	1	1	0	0	NA	1990	Fabaceae	tropicos	http://www.tropicos.org/Name/50236896	Grandtner	dbh > 10cm
Acosmium tenuifolium	(Vogel) Yakovlev	1	0	0	0	NA	1977	Fabaceae	tropicos	http://www.tropicos.org/Name/13002002	new	assumed
Acosmium tomentellum	(Mohlenbr.) Yakovlev	5	2	0	0	NA	1913	Fabaceae	tropicos	http://www.tropicos.org/Name/13002003	new	assumed
Acrocomia aculeata	(Jacq.) Lodd. ex Mart.	24	13	22	2	1.78538e+07	1879	Arecaceae	tropicos	http://www.tropicos.org/Name/2401428	Grandtner	dbh > 10cm	y
Acrocomia glaucescens	Lorenzi	0	0	0	0	NA	NA	Arecaceae	ipni; plantlist	http://www.theplantlist.org/tpl1.1/record/kew-461658	Oliveira	H > 4m
Acrocomia hassleri	(Barb. Rodr.) W.J. Hahn	2	0	0	0	NA	1936	Arecaceae	tropicos	http://www.tropicos.org/Name/2401532	new	assumed
Actinostemon amazonicus	Pax & K. Hoffm.	52	17	3	2	4.27382e+06	1933	Euphorbiaceae	tropicos	http://www.tropicos.org/Name/12800663	Grandtner	dbh > 10cm
Actinostemon appendiculatus	Jabl.	0	0	0	0	NA	NA	Euphorbiaceae	tropicos	http://www.tropicos.org/Name/12805859	Grandtner	dbh > 10cm
Actinostemon concolor	(Spreng.) Müll. Arg.	19	5	0	0	NA	1918	Euphorbiaceae	tropicos	http://www.tropicos.org/Name/12805169	Grandtner	dbh > 10cm
Actinostemon klotzschii	(Didr.) Pax	7	1	0	0	NA	1961	Euphorbiaceae	tropicos	http://www.tropicos.org/Name/12800673	Grandtner	dbh > 10cm
Actinostemon lundianus	(Didr.) Pax	5	3	0	0	NA	1961	Euphorbiaceae	tropicos	http://www.tropicos.org/Name/12800675	Grandtner	dbh > 10cm
Actinostemon schomburgkii	(Klotzsch) Hochr.	36	14	0	0	NA	1838	Euphorbiaceae	tropicos	http://www.tropicos.org/Name/12805858	Grandtner	dbh > 10cm
Adelia membranifolia	(Müll. Arg.) Chodat & Hassl.	3	0	0	0	NA	1979	Euphorbiaceae	tropicos	http://www.tropicos.org/Name/50163646	Grandtner	dbh > 10cm
Adelia ricinella	L.	8	2	7	5	6.80993e+06	2000	Euphorbiaceae	tropicos; usda	http://www.tropicos.org/Name/12805409;http://plants.usda.gov/java/profile?symbol=ADRI	Grandtner	dbh > 10cm
Adelia triloba	(Müll. Arg.) Hemsl.	2	2	0	0	NA	1990	Euphorbiaceae	tropicos	http://www.tropicos.org/Name/12802520	Grandtner	dbh > 10cm
Adelobotrys adscendens	(Sw.) Triana	160	48	0	0	NA	1881	Melastomataceae	tropicos	http://www.tropicos.org/Name/20300009	Grandtner	dbh > 10cm
Adelobotrys macrantha	Gleason	12	5	0	0	NA	1929	Melastomataceae	plantlist	http://www.theplantlist.org/tpl1.1/record/tro-20302263;http://www.tropicos.org/Name/20302263	tropicos-lists	tree
Adelobotrys macrophylla	Pilg.	2	1	0	0	NA	1902	Melastomataceae	plantlist	http://www.theplantlist.org/tpl1.1/record/tro-20300321	COAH	dbh > 10cm
Adelobotrys tessmannii	Markgr.	1	1	0	0	NA	2003	Melastomataceae	tropicos	http://www.tropicos.org/Name/20300325	COAH	dbh > 10cm
Adenaria floribunda	Kunth	139	40	0	0	NA	1901	Lythraceae	tropicos	http://www.tropicos.org/Name/19200024	Grandtner	dbh > 10cm
Adenocalymma cladotrichum	(Sandwith) L.G. Lohmann	108	33	0	0	NA	1902	Bignoniaceae	tropicos	http://www.tropicos.org/Name/100141531	Grandtner	dbh > 10cm
Adenocalymma contractum	(A.H. Gentry ex Hauk) L.G. Lohmann	13	6	0	0	NA	1977	Bignoniaceae	tropicos	http://www.tropicos.org/Name/100141536	Grandtner	dbh > 10cm
Adenocalymma pseudopatulum	(A.H. Gentry) L.G. Lohmann	11	6	0	0	NA	1974	Bignoniaceae	tropicos	http://www.tropicos.org/Name/100141574	Grandtner	dbh > 10cm
Adenolisianthus arboreus	(Spruce ex Progel) Gilg	1	1	0	0	NA	1992	Gentianaceae	tropicos	http://www.tropicos.org/Name/50061162	COAH	dbh > 10cm
Adenophaedra grandifolia	(Klotzsch) Müll. Arg.	66	18	0	0	NA	1842	Euphorbiaceae	tropicos	http://www.tropicos.org/Name/12800679	Grandtner	dbh > 10cm
Adenophaedra megalophylla	(Müll. Arg.) Müll. Arg.	9	6	0	0	NA	1973	Euphorbiaceae	tropicos	http://www.tropicos.org/Name/12800680	Grandtner	dbh > 10cm
Adiscanthus fusciflorus	Ducke	130	14	3	3	2.55408e+06	1915	Rutaceae	tropicos	http://www.tropicos.org/Name/28100315	Grandtner	dbh > 10cm
Aegiphila alba	Moldenke	6	4	0	0	NA	1972	Lamiaceae	tropicos	http://www.tropicos.org/Name/33702735	Oliveira	H > 4m
Aegiphila bogotensis	(Spreng.) Moldenke	2	0	0	0	NA	1955	Lamiaceae	tropicos	http://www.tropicos.org/Name/33702539	Oliveira	H > 4m
Aegiphila brachiata	Vell.	0	0	0	0	NA	NA	Lamiaceae	tropicos	http://www.tropicos.org/Name/100141916	Oliveira	H > 4m
Aegiphila bracteolosa	Moldenke	87	31	0	0	NA	1901	Lamiaceae	tropicos	http://www.tropicos.org/Name/33701057	Grandtner	dbh > 10cm
Aegiphila buchtienii	Moldenke	5	5	0	0	NA	1982	Lamiaceae	tropicos	http://www.tropicos.org/Name/33702552	Grandtner	dbh > 10cm
Aegiphila cordata	Poepp.	41	20	1	1	964805	1911	Lamiaceae	tropicos	http://www.tropicos.org/Name/100141917	Grandtner	dbh > 10cm
Aegiphila cordifolia	(Ruiz & Pav.) Moldenke	4	4	0	0	NA	1980	Lamiaceae	tropicos	http://www.tropicos.org/Name/33700057	Grandtner	dbh > 10cm
Aegiphila costaricensis	Moldenke	2	1	0	0	NA	1984	Lamiaceae	tropicos	http://www.tropicos.org/Name/33701092	Grandtner	dbh > 10cm
Aegiphila cuneata	Moldenke	30	13	0	0	NA	1911	Lamiaceae	tropicos	http://www.tropicos.org/Name/33701059	Grandtner	dbh > 10cm
Aegiphila duckei	Moldenke	2	0	0	0	NA	1935	Lamiaceae	tropicos	http://www.tropicos.org/Name/50213850	Oliveira	H > 4m
Aegiphila elata	Sw.	14	10	0	0	NA	1903	Lamiaceae	tropicos; usda	http://www.tropicos.org/Name/33700887;http://plants.usda.gov/java/profile?symbol=AEEL	Grandtner	dbh > 10cm
Aegiphila elegans	Moldenke	3	3	0	0	NA	1988	Lamiaceae	tropicos	http://www.tropicos.org/Name/33701060	COAH	dbh > 10cm
Aegiphila exiguiflora	Moldenke	5	1	0	0	NA	1923	Lamiaceae	tropicos	http://www.tropicos.org/Name/50213853	Grandtner	dbh > 10cm
Aegiphila filipes	Mart. & Schauer	38	15	2	2	2.79727e+06	1926	Lamiaceae	tropicos	http://www.tropicos.org/Name/33700060	Grandtner	dbh > 10cm
Aegiphila floribunda	O. Moritz & Moldenke	1	0	0	0	NA	2010	Lamiaceae	tropicos	http://www.tropicos.org/Name/33700061	Grandtner	dbh > 10cm
Aegiphila glabrata	Moldenke	2	2	0	0	NA	1998	Lamiaceae	tropicos	http://www.tropicos.org/Name/33701061	COAH	dbh > 10cm
Aegiphila hirsutissima	Moldenke	1	1	0	0	NA	1989	Lamiaceae	tropicos	http://www.tropicos.org/Name/33701095	Grandtner	dbh > 10cm
Aegiphila hoehnei	Moldenke	8	5	0	0	NA	1918	Lamiaceae	tropicos	http://www.tropicos.org/Name/33701096	Grandtner	dbh > 10cm
Aegiphila hystricina	G.A. Aymard & Cuello	1	1	0	0	NA	1961	Lamiaceae	tropicos	http://www.tropicos.org/Name/50255696	Grandtner	dbh > 10cm
Aegiphila integrifolia	(Jacq.) B.D. Jacks.	318	83	17	8	1.20105e+07	1850	Lamiaceae	tropicos	http://www.tropicos.org/Name/33701065	Grandtner	dbh > 10cm
Aegiphila intermedia	Moldenke	58	12	0	0	NA	1907	Lamiaceae	tropicos	http://www.tropicos.org/Name/33700072	Grandtner	dbh > 10cm
Aegiphila laeta	Kunth	2	1	0	0	NA	2003	Lamiaceae	tropicos	http://www.tropicos.org/Name/33700073	Grandtner	dbh > 10cm
Aegiphila laevis	(Aubl.) J.F. Gmel.	64	21	0	0	NA	1841	Lamiaceae	tropicos	http://www.tropicos.org/Name/33701098	Grandtner	dbh > 10cm
Aegiphila laxiflora	Benth.	11	5	0	0	NA	1838	Lamiaceae	tropicos	http://www.tropicos.org/Name/33700075	Grandtner	dbh > 10cm
Aegiphila martinicensis	Jacq.	55	28	1	1	480353	1901	Lamiaceae	tropicos; usda	http://www.tropicos.org/Name/33700889;http://plants.usda.gov/java/profile?symbol=AEMA	Grandtner	dbh > 10cm
Aegiphila mediterranea	Vell.	1	0	0	0	NA	1970	Lamiaceae	tropicos	http://www.tropicos.org/Name/50097158	Grandtner	dbh > 10cm
Aegiphila membranacea	Turcz.	66	17	0	0	NA	1949	Lamiaceae	tropicos	http://www.tropicos.org/Name/33701070	Grandtner	dbh > 10cm
Aegiphila mollis	Kunth	39	15	0	0	NA	1902	Lamiaceae	tropicos	http://www.tropicos.org/Name/33700080	Grandtner	dbh > 10cm
Aegiphila multiflora	Ruiz & Pav.	1	1	0	0	NA	2004	Lamiaceae	tropicos	http://www.tropicos.org/Name/33700081	Grandtner	dbh > 10cm
Aegiphila panamensis	Moldenke	40	27	0	0	NA	1929	Lamiaceae	tropicos	http://www.tropicos.org/Name/33701102	Grandtner	dbh > 10cm
Aegiphila parviflora	Moldenke	7	4	0	0	NA	1996	Lamiaceae	tropicos	http://www.tropicos.org/Name/33700083	COAH	dbh > 10cm
Aegiphila perplexa	Moldenke	1	1	0	0	NA	1896	Lamiaceae	tropicos	http://www.tropicos.org/Name/50005692	Grandtner	dbh > 10cm
Aegiphila peruviana	Turcz.	26	15	0	0	NA	1971	Lamiaceae	tropicos	http://www.tropicos.org/Name/33701077	Grandtner	dbh > 10cm
Aegiphila quararibeana	Rueda	5	3	0	0	NA	1989	Lamiaceae	tropicos	http://www.tropicos.org/Name/33703518	Grandtner	dbh > 10cm
Aegiphila racemosa	Vell.	133	59	1	1	176972	1837	Lamiaceae	tropicos	http://www.tropicos.org/Name/33702702	ATDN	dbh > 10cm
Aegiphila roraimensis	Moldenke	10	7	0	0	NA	1864	Lamiaceae	tropicos	http://www.tropicos.org/Name/33702833	new	assumed
Aegiphila smithii	Moldenke	45	18	0	0	NA	1906	Lamiaceae	tropicos	http://www.tropicos.org/Name/33701079	Grandtner	dbh > 10cm
Aegiphila sordida	Moldenke	4	4	0	0	NA	1929	Lamiaceae	plantlist	http://www.theplantlist.org/tpl1.1/record/kew-3608;http://www.tropicos.org/Name/33701080	tropicos-lists	tree
Aegiphila spicata	(Rusby) Moldenke	14	8	0	0	NA	1961	Lamiaceae	plantlist	http://www.theplantlist.org/tpl1.1/record/kew-3609;http://www.tropicos.org/Name/33702647	tropicos-lists	tree
Aegiphila steinbachii	Moldenke	1	1	0	0	NA	1988	Lamiaceae	tropicos	http://www.tropicos.org/Name/50006211	Grandtner	dbh > 10cm
Aegiphila sufflava	Moldenke	17	9	0	0	NA	1929	Lamiaceae	tropicos	http://www.tropicos.org/Name/33701081	Grandtner	dbh > 10cm
Aegiphila triflora	Moldenke	13	8	0	0	NA	1968	Lamiaceae	tropicos	http://www.tropicos.org/Name/33701082	Grandtner	dbh > 10cm
Aegiphila ulei	(Hayek) B. Walln.	54	17	11	7	4.32172e+06	1901	Lamiaceae	tropicos	http://www.tropicos.org/Name/50214168	Grandtner	dbh > 10cm
Aegiphila venezuelensis	Moldenke	13	9	0	0	NA	1962	Lamiaceae	tropicos	http://www.tropicos.org/Name/33702834	Grandtner	dbh > 10cm
Aegiphila verticillata	Vell.	70	12	2	1	1.08179e+06	1908	Lamiaceae	tropicos	http://www.tropicos.org/Name/50214172	Grandtner	dbh > 10cm
Aegiphila villosa	(Aubl.) J.F. Gmel.	82	16	1	1	1.40493e+06	1856	Lamiaceae	tropicos	http://www.tropicos.org/Name/50187365	Grandtner	dbh > 10cm
Aegiphila vitelliniflora	Klotzsch ex Walp.	37	16	0	0	NA	1900	Lamiaceae	tropicos	http://www.tropicos.org/Name/33701085	Oliveira	H > 4m
Aequatorium stellatopilosum	(Greenm. & Cuatrec.) C. Jeffrey	2	2	0	0	NA	1984	Asteraceae	tropicos	http://www.tropicos.org/Name/2741194	Grandtner	dbh > 10cm
Aganope latifolia	(Prain) T.C. Chen & Pedley	9	3	0	0	NA	1901	Fabaceae	tropicos	http://www.tropicos.org/Name/100355296	new	assumed
Agarista duckei	(Huber) Judd	9	4	0	0	NA	1910	Ericaceae	tropicos	http://www.tropicos.org/Name/12303216	Grandtner	dbh > 10cm
Agarista oleifolia	(Cham.) G. Don	1	1	0	0	NA	NA	Ericaceae	tropicos	http://www.tropicos.org/Name/12303398	Oliveira	H > 4m
Ageratina macbridei	(B.L. Rob.) R.M. King & H. Rob.	2	2	0	0	NA	1984	Asteraceae	tropicos	http://www.tropicos.org/Name/2712277	Grandtner	dbh > 10cm
Agonandra brasiliensis	Miers ex Benth. & Hook. f.	115	39	87	51	7.4079e+07	1903	Opiliaceae	tropicos	http://www.tropicos.org/Name/23400002	Grandtner	dbh > 10cm
Agonandra excelsa	Griseb.	7	5	2	1	899989	1926	Opiliaceae	tropicos	http://www.tropicos.org/Name/23400039	Grandtner	dbh > 10cm
Agonandra peruviana	Hiepko	22	13	10	10	6.09533e+06	1933	Opiliaceae	tropicos	http://www.tropicos.org/Name/50065155	Grandtner	dbh > 10cm
Agonandra silvatica	Ducke	131	45	94	67	5.11804e+07	1915	Opiliaceae	tropicos	http://www.tropicos.org/Name/23400013	Grandtner	dbh > 10cm
Agouticarpa curviflora	(Dwyer) C.H. Perss.	49	30	0	0	NA	1933	Rubiaceae	tropicos	http://www.tropicos.org/Name/50235904	Grandtner	dbh > 10cm
Agouticarpa hirsuta	C.H. Perss.	2	2	0	0	NA	1997	Rubiaceae	tropicos	http://www.tropicos.org/Name/50235907	Grandtner	dbh > 10cm
Agouticarpa isernii	(Standl.) C.H. Perss.	45	19	1	1	457963	1973	Rubiaceae	tropicos	http://www.tropicos.org/Name/50235908	Grandtner	dbh > 10cm
Agouticarpa velutina	C.H. Perss.	17	9	1	1	416531	1973	Rubiaceae	tropicos	http://www.tropicos.org/Name/50235910	Grandtner	dbh > 10cm
Agouticarpa williamsii	(Standl.) C.H. Perss.	2	2	3	2	2.98987e+06	1983	Rubiaceae	tropicos	http://www.tropicos.org/Name/50235939	Grandtner	dbh > 10cm
Aguiaria excelsa	Ducke	6	1	0	0	NA	1932	Malvaceae	tropicos	http://www.tropicos.org/Name/50222285	Oliveira	tree
Aidia cochinchinensis	Lour.	2	0	0	0	NA	1937	Rubiaceae	tropicos; usda	http://www.tropicos.org/Name/50085757;http://plants.usda.gov/java/profile?symbol=AICO2	new	assumed
Aiouea angulata	Kosterm.	1	1	0	0	NA	1996	Lauraceae	plantlist	http://www.theplantlist.org/tpl1.1/record/kew-2626889	Grandtner	dbh > 10cm
Aiouea benthamiana	Mez	5	1	0	0	NA	1852	Lauraceae	tropicos	http://www.tropicos.org/Name/17800102	Grandtner	dbh > 10cm
Aiouea dubia	(Kunth) Mez	18	2	0	0	NA	1965	Lauraceae	tropicos	http://www.tropicos.org/Name/17800104	Oliveira	H > 4m
Aiouea grandifolia	van der Werff	26	13	38	31	1.60676e+07	1965	Lauraceae	tropicos	http://www.tropicos.org/Name/17806050	Grandtner	dbh > 10cm
Aiouea guianensis	Aubl.	91	27	4	4	2.30911e+06	1841	Lauraceae	tropicos	http://www.tropicos.org/Name/17800515	Grandtner	dbh > 10cm	y
Aiouea impressa	(Meisn.) Kosterm.	8	1	5	5	3.24107e+06	1976	Lauraceae	tropicos	http://www.tropicos.org/Name/17802520	Grandtner	dbh > 10cm
Aiouea laevis	(Mart.) Kosterm.	51	13	21	14	1.34301e+07	1845	Lauraceae	tropicos	http://www.tropicos.org/Name/17802521	Grandtner	dbh > 10cm
Aiouea lehmannii	(O.C. Schmidt) S.S. Renner	2	1	0	0	NA	1966	Lauraceae	tropicos	http://www.tropicos.org/Name/17804746	Grandtner	dbh > 10cm
Aiouea longipetiolata	van der Werff	15	5	9	4	1.01973e+07	1982	Lauraceae	tropicos	http://www.tropicos.org/Name/17806209	Grandtner	dbh > 10cm
Aiouea macedoana	Vattimo-Gil	0	0	0	0	NA	NA	Lauraceae	tropicos	http://www.tropicos.org/Name/17803504	Oliveira	H > 4m
Aiouea maguireana	(C.K. Allen) S.S. Renner	56	6	19	10	1.06333e+07	1957	Lauraceae	tropicos	http://www.tropicos.org/Name/17804551	Grandtner	dbh > 10cm
Aiouea myristicoides	Mez	36	8	46	37	2.98888e+07	1966	Lauraceae	tropicos	http://www.tropicos.org/Name/17800110	Grandtner	dbh > 10cm
Aiouea opaca	van der Werff	4	1	2	1	337460	1989	Lauraceae	tropicos	http://www.tropicos.org/Name/50061445	Grandtner	dbh > 10cm
Aiouea piauhyensis	(Meisn.) Mez	14	3	4	2	7.0712e+06	1964	Lauraceae	tropicos	http://www.tropicos.org/Name/17800111	Grandtner	dbh > 10cm
Aiouea saligna	Meisn.	13	4	12	2	5.78373e+06	1948	Lauraceae	tropicos	http://www.tropicos.org/Name/17800519	Grandtner	dbh > 10cm
Aiouea tomentella	(Mez) S.S. Renner	6	1	0	0	NA	1955	Lauraceae	tropicos	http://www.tropicos.org/Name/17804749	Grandtner	dbh > 10cm
Aiouea trinervis	Meisn.	106	14	3	2	3.01291e+06	1956	Lauraceae	tropicos	http://www.tropicos.org/Name/17800523	Grandtner	dbh > 10cm
Aiphanes horrida	(Jacq.) Burret	33	18	1	1	987580	1980	Arecaceae	tropicos	http://www.tropicos.org/Name/50093108	Grandtner	dbh > 10cm
Albertinia brasiliensis	Spreng.	2	2	0	0	NA	1994	Asteraceae	tropicos; gcc	http://www.tropicos.org/Name/50158015;http://compositae.landcareresearch.co.nz/default.aspx?Page=NameDetails&TabNum=0&NameId=95FAA73B-E7D8-49E5-B68F-8E24CCD7F8E5	new	assumed
Albizia adinocephala	(Donn. Sm.) Britton & Rose ex Record	1	1	0	0	NA	1990	Fabaceae	tropicos; usda	http://www.tropicos.org/Name/13007698;http://plants.usda.gov/java/profile?symbol=ALAD	new	assumed
Albizia barinensis	L. Cárdenas	1	1	0	0	NA	1981	Fabaceae	tropicos	http://www.tropicos.org/Name/13069306	Grandtner	dbh > 10cm
Albizia carbonaria	Britton	3	2	1	1	917693	1983	Fabaceae	tropicos; usda	http://www.tropicos.org/Name/13007700;http://plants.usda.gov/java/profile?symbol=ALCA8	Grandtner	dbh > 10cm
Albizia decandra	(Ducke) Barneby & J.W. Grimes	8	2	7	4	4.80634e+06	1915	Fabaceae	tropicos	http://www.tropicos.org/Name/50096049	Grandtner	dbh > 10cm
Albizia duckeana	L. Rico	19	6	14	10	7.72548e+06	1916	Fabaceae	tropicos	http://www.tropicos.org/Name/50228004	Grandtner	dbh > 10cm
Albizia edwallii	(Hoehne) Barneby & J.W. Grimes	2	2	0	0	NA	1992	Fabaceae	tropicos	http://www.tropicos.org/Name/50096026	Grandtner	dbh > 10cm
Albizia elegans	Kurz	1	1	0	0	NA	NA	Fabaceae	plantlist	http://www.theplantlist.org/tpl1.1/record/ild-50421	new	assumed
Albizia glabripetala	(H.S. Irwin) G.P. Lewis & P.E. Owen	30	9	0	0	NA	1843	Fabaceae	tropicos	http://www.tropicos.org/Name/13070992	Grandtner	dbh > 10cm
Albizia guachapele	(Kunth) Dugand	7	7	0	0	NA	1938	Fabaceae	tropicos	http://www.tropicos.org/Name/13002026	Grandtner	dbh > 10cm
Albizia inundata	(Mart.) Barneby & J.W. Grimes	26	11	0	0	NA	1892	Fabaceae	tropicos	http://www.tropicos.org/Name/50086642	Grandtner	dbh > 10cm
Albizia multiflora	(Kunth) Barneby & J.W. Grimes	27	15	0	0	NA	1877	Fabaceae	tropicos	http://www.tropicos.org/Name/13076498	Grandtner	dbh > 10cm
Albizia niopoides	(Spruce ex Benth.) Burkart	46	25	11	8	1.21368e+07	1850	Fabaceae	tropicos	http://www.tropicos.org/Name/13007716	Grandtner	dbh > 10cm
Albizia pedicellaris	(DC.) L. Rico	281	65	183	90	9.15741e+07	1856	Fabaceae	tropicos	http://www.tropicos.org/Name/50072427	Grandtner	dbh > 10cm
Albizia pistaciifolia	(Willd.) Barneby & J.W. Grimes	6	4	0	0	NA	1856	Fabaceae	tropicos	http://www.tropicos.org/Name/13076378	Oliveira	H > 4m
Albizia polycephala	(Benth.) Killip	6	4	0	0	NA	1948	Fabaceae	tropicos	http://www.tropicos.org/Name/13007723	Grandtner	dbh > 10cm
Albizia subdimidiata	(Splitg.) Barneby & J.W. Grimes	173	49	47	14	4.71238e+07	1879	Fabaceae	tropicos	http://www.tropicos.org/Name/13074797	Grandtner	dbh > 10cm
Alchornea acutifolia	Müll. Arg.	7	4	0	0	NA	1994	Euphorbiaceae	tropicos	http://www.tropicos.org/Name/12800681	Grandtner	dbh > 10cm
Alchornea brittonii	Secco	2	2	0	0	NA	1983	Euphorbiaceae	tropicos	http://www.tropicos.org/Name/50266075	Grandtner	dbh > 10cm
Alchornea castaneifolia	(Humb. & Bonpl. ex Willd.) A. Juss.	61	19	33	4	8.65712e+07	1901	Euphorbiaceae	tropicos	http://www.tropicos.org/Name/12802443	Grandtner	dbh > 10cm
Alchornea coelophylla	Pax & K. Hoffm.	2	1	0	0	NA	2005	Euphorbiaceae	tropicos	http://www.tropicos.org/Name/12800685	Grandtner	dbh > 10cm
Alchornea cordifolia	(Schumach. & Thonn.) Müll. Arg.	8	1	2	1	1.18168e+06	1984	Euphorbiaceae	tropicos	http://www.tropicos.org/Name/12804083	new	dbh > 10cm
Alchornea discolor	Poepp.	521	129	357	84	3.41976e+08	1824	Euphorbiaceae	tropicos	http://www.tropicos.org/Name/12800688	Grandtner	dbh > 10cm
Alchornea floribunda	Müll. Arg.	1	0	2	2	3.31328e+06	1982	Euphorbiaceae	tropicos	http://www.tropicos.org/Name/12804084	ATDN	dbh > 10cm
Alchornea fluviatilis	Secco	45	23	2	2	1.58845e+06	1969	Euphorbiaceae	tropicos	http://www.tropicos.org/Name/50061005	Grandtner	dbh > 10cm
Alchornea glandulosa	Poepp.	95	38	121	37	1.09057e+08	1923	Euphorbiaceae	tropicos	http://www.tropicos.org/Name/12800689	Grandtner	dbh > 10cm
Alchornea grandiflora	Müll. Arg.	17	11	24	1	6.06174e+07	1971	Euphorbiaceae	tropicos	http://www.tropicos.org/Name/12800693	Grandtner	dbh > 10cm
Alchornea grandis	Benth.	8	5	0	0	NA	1984	Euphorbiaceae	tropicos	http://www.tropicos.org/Name/12802523	Grandtner	dbh > 10cm
Alchornea hilariana	Baill.	5	4	0	0	NA	1984	Euphorbiaceae	tropicos	http://www.tropicos.org/Name/50077012	Grandtner	dbh > 10cm
Alchornea latifolia	Sw.	42	19	15	10	7.07585e+06	1970	Euphorbiaceae	tropicos; usda	http://www.tropicos.org/Name/12802524;http://plants.usda.gov/java/profile?symbol=ALLA	Grandtner	dbh > 10cm
Alchornea lojaensis	Secco	3	1	0	0	NA	2000	Euphorbiaceae	tropicos	http://www.tropicos.org/Name/100002083	new	assumed
Alchornea pearcei	Britton ex Rusby	3	3	0	0	NA	1984	Euphorbiaceae	tropicos	http://www.tropicos.org/Name/12802445	Grandtner	dbh > 10cm
Alchornea scandens	(Lour.) Muell.Arg.	0	0	1	1	411222	NA	Euphorbiaceae	plantlist	http://www.theplantlist.org/tpl1.1/record/kew-5837	ATDN	dbh > 10cm
Alchornea sidifolia	Müll. Arg.	1	0	0	0	NA	1988	Euphorbiaceae	tropicos	http://www.tropicos.org/Name/12800698	Grandtner	dbh > 10cm
Alchornea triplinervia	(Spreng.) Müll. Arg.	281	90	265	65	3.32251e+08	1852	Euphorbiaceae	tropicos	http://www.tropicos.org/Name/12800700	Grandtner	dbh > 10cm
Alchornea websteri	Secco	3	3	0	0	NA	1999	Euphorbiaceae	tropicos	http://www.tropicos.org/Name/50269164	new	assumed
Alchorneopsis floribunda	(Benth.) Müll. Arg.	264	73	211	111	1.24831e+08	1887	Euphorbiaceae	tropicos; usda	http://www.tropicos.org/Name/12800705;http://plants.usda.gov/java/profile?symbol=ALFL3	Grandtner	dbh > 10cm
Aldina amazonica	M. Yu. Gontsch. & Yakovlev	3	2	0	0	NA	1978	Fabaceae	tropicos	http://www.tropicos.org/Name/100285575	Grandtner	dbh > 10cm
Aldina aquae-nigrae	M.Yu.Gontsch. & Yakovlev	0	0	0	0	NA	NA	Fabaceae	ipni	Bot. Zhurn. (Moscow & Leningrad) 94(2): 273 (-274; fig. 3). 2009	new	assumed
Aldina aurea	R.S. Cowan	2	2	0	0	NA	1953	Fabaceae	tropicos	http://www.tropicos.org/Name/13015552	new	assumed
Aldina barnebyana	M.Yu.Gontsch. & Yakovlev	0	0	0	0	NA	NA	Fabaceae	Bot. Zhurnal Moscow & Leningrad 94(2)	http://www.theplantlist.org/tpl1.1/record/kew-2888434	Grandtner	dbh > 10cm
Aldina berryi	R.S. Cowan & Steyerm.	3	1	0	0	NA	1978	Fabaceae	tropicos	http://www.tropicos.org/Name/13064621	Grandtner	dbh > 10cm
Aldina diplogyne	Stergios & Aymard	1	1	0	0	NA	1987	Fabaceae	Harvard Pap. Bot., 13(1): 29–32, f. 1, 2008	http://www.theplantlist.org/tpl1.1/record/kew-2888435	Grandtner	dbh > 10cm
Aldina discolor	Spruce ex Benth.	10	2	3	1	4.22991e+06	1959	Fabaceae	tropicos	http://www.tropicos.org/Name/13024795	Grandtner	dbh > 10cm
Aldina elliptica	R.S. Cowan	3	2	0	0	NA	1953	Fabaceae	tropicos	http://www.tropicos.org/Name/13015554	Grandtner	dbh > 10cm
Aldina heterophylla	Spruce ex Benth.	74	4	486	31	3.68204e+08	1850	Fabaceae	tropicos	http://www.tropicos.org/Name/13024796	Grandtner	dbh > 10cm
Aldina insignis	(Benth.) Endl.	13	4	29	3	1.73064e+07	1842	Fabaceae	tropicos	http://www.tropicos.org/Name/13024797	Grandtner	dbh > 10cm
Aldina kunhardtiana	R.S. Cowan	13	5	52	5	8.59186e+07	1945	Fabaceae	tropicos	http://www.tropicos.org/Name/13015556	Grandtner	dbh > 10cm
Aldina latifolia	Spruce ex Benth.	99	22	44	9	5.57484e+07	1850	Fabaceae	tropicos	http://www.tropicos.org/Name/13024798	Grandtner	dbh > 10cm
Aldina macrophylla	Spruce ex Benth.	4	1	1	1	1.42747e+06	1948	Fabaceae	tropicos	http://www.tropicos.org/Name/13024799	Grandtner	dbh > 10cm
Aldina microphylla	M. Yu. Gontsch. & Yakovlev	11	2	0	0	NA	1984	Fabaceae	tropicos	http://www.tropicos.org/Name/100285576	Oliveira	H > 4m
Aldina occidentalis	Ducke	6	2	0	0	NA	1932	Fabaceae	tropicos	http://www.tropicos.org/Name/13015557	Oliveira	H > 4m
Aldina petiolulata	R.S. Cowan	1	0	0	0	NA	1957	Fabaceae	tropicos	http://www.tropicos.org/Name/13015558	Grandtner	dbh > 10cm
Aldina polyphylla	Ducke	3	1	0	0	NA	1936	Fabaceae	tropicos	http://www.tropicos.org/Name/13015559	Grandtner	dbh > 10cm
Aldina reticulata	R.S. Cowan	6	4	0	0	NA	1948	Fabaceae	tropicos	http://www.tropicos.org/Name/13015560	Grandtner	dbh > 10cm
Aldina rio-negrae	M.Yu.Gontsch. & Yakovlev	0	0	0	0	NA	NA	Fabaceae	Bot. Zhurnal Moscow & Leningrad 94(2)	http://www.theplantlist.org/tpl1.1/record/kew-2888436	new	assumed
Aldina speciosa	M.Yu.Gontsch. & Yakovlev	1	1	0	0	NA	1993	Fabaceae	Bot. Žurn. (Kiev), 91: 316, 2006	http://www.theplantlist.org/tpl1.1/record/kew-2627785	new	assumed
Alexa bauhiniiflora	Ducke	21	6	0	0	NA	1929	Fabaceae	tropicos	http://www.tropicos.org/Name/13015565	Grandtner	dbh > 10cm
Alexa canaracunensis	Pittier	31	12	2	1	1.64164e+06	1942	Fabaceae	tropicos	http://www.tropicos.org/Name/13015566	Grandtner	dbh > 10cm
Alexa confusa	Pittier	16	10	209	6	2.03221e+08	1939	Fabaceae	tropicos	http://www.tropicos.org/Name/13015567	Grandtner	dbh > 10cm
Alexa cowanii	Yakovlev	4	2	74	1	4.00744e+07	1981	Fabaceae	tropicos	http://www.tropicos.org/Name/13002028	Grandtner	dbh > 10cm
Alexa grandiflora	Ducke	117	21	263	18	3.52291e+08	1914	Fabaceae	tropicos	http://www.tropicos.org/Name/13015568	Grandtner	dbh > 10cm
Alexa herminiana	N. Ramírez	2	1	0	0	NA	1980	Fabaceae	tropicos	http://www.tropicos.org/Name/13069461	Grandtner	dbh > 10cm
Alexa imperatricis	(R.H. Schomb.) Baill.	48	12	398	17	3.96695e+08	1887	Fabaceae	tropicos	http://www.tropicos.org/Name/13048944	Grandtner	dbh > 10cm
Alexa leiopetala	Sandwith	1	1	1	1	256964	1991	Fabaceae	tropicos	http://www.tropicos.org/Name/13015569	Grandtner	dbh > 10cm
Alexa superba	R.S. Cowan	11	2	0	0	NA	1969	Fabaceae	tropicos	http://www.tropicos.org/Name/13015570	Grandtner	dbh > 10cm
Alexa surinamensis	Yakovlev	1	1	0	0	NA	1963	Fabaceae	tropicos	http://www.tropicos.org/Name/13002031	Grandtner	dbh > 10cm
Alexa wachenheimi	Benoist	19	2	0	0	NA	1948	Fabaceae	ipni; plantlist	http://www.theplantlist.org/tpl1.1/record/ild-30962	new	assumed
Alexa wachenheimii	Benoist	79	14	21	6	3.50856e+06	1906	Fabaceae	tropicos	http://www.tropicos.org/Name/13015571	Grandtner	dbh > 10cm
Algernonia amazonica	(Emmerich) G.L. Webster	2	2	0	0	NA	1936	Euphorbiaceae	tropicos	http://www.tropicos.org/Name/100143337	Grandtner	dbh > 10cm
Alibertia bertierifolia	K. Schum.	67	32	24	10	1.62493e+07	1900	Rubiaceae	tropicos	http://www.tropicos.org/Name/27900257	Grandtner	dbh > 10cm
Alibertia concolor	(Cham.) K. Schum.	8	3	0	0	NA	1988	Rubiaceae	tropicos	http://www.tropicos.org/Name/27910360	Grandtner	dbh > 10cm
Alibertia curviflora	K. Schum.	28	17	8	3	4.62782e+06	1913	Rubiaceae	tropicos	http://www.tropicos.org/Name/27900259	Grandtner	dbh > 10cm
Alibertia duckei	Standl.	2	2	0	0	NA	1926	Rubiaceae	tropicos	http://www.tropicos.org/Name/27910390	Oliveira	H > 4m
Alibertia edulis	(Rich.) A. Rich. ex DC.	553	120	45	23	7.67476e+07	1836	Rubiaceae	tropicos	http://www.tropicos.org/Name/27900261	Grandtner	dbh > 10cm
Alibertia iquitensis	Ducke	1	0	0	0	NA	1927	Rubiaceae	ipni; plantlist	http://www.theplantlist.org/tpl1.1/record/kew-6026	new	H > 4m
Alibertia isernii	(Standl.) D.R. Simpson	1	0	12	7	3.14505e+06	1973	Rubiaceae	tropicos	http://www.tropicos.org/Name/27909636	Grandtner	dbh > 10cm
Alibertia itayensis	Standl.	7	5	11	9	2.62706e+06	1972	Rubiaceae	tropicos	http://www.tropicos.org/Name/27909686	Grandtner	dbh > 10cm
Alibertia latifolia	(Benth.) K. Schum.	97	49	2	2	1.12459e+06	1842	Rubiaceae	tropicos	http://www.tropicos.org/Name/27900270	Grandtner	dbh > 10cm
Alibertia longiflora	K. Schum.	1	0	0	0	NA	1984	Rubiaceae	tropicos	http://www.tropicos.org/Name/27900273	Grandtner	dbh > 10cm
Alibertia macrantha	Standl.	2	0	0	0	NA	1977	Rubiaceae	tropicos	http://www.tropicos.org/Name/27900274	Grandtner	dbh > 10cm
Alibertia macrophylla	K. Schum.	11	1	18	10	1.03906e+07	1966	Rubiaceae	tropicos	http://www.tropicos.org/Name/27900275	Grandtner	dbh > 10cm
Alibertia nitidula	(Bremek.) ined.	2	1	0	0	NA	2007	Rubiaceae	tropicos	http://www.tropicos.org/Name/100143370	Grandtner	dbh > 10cm
Alibertia obidensis	Huber	5	2	0	0	NA	1904	Rubiaceae	tropicos	http://www.tropicos.org/Name/27910396	Oliveira	H > 4m
Alibertia obtusa	K.Schum.	2	1	0	0	NA	1979	Rubiaceae	plantlist	http://www.theplantlist.org/tpl1.1/record/kew-6040	new	assumed
Alibertia oligantha	K. Schum.	1	0	0	0	NA	NA	Rubiaceae	tropicos	http://www.tropicos.org/Name/27900278	Oliveira	H > 4m
Alibertia patinoi	(Cuatrec.) Delprete & C.H. Perss.	3	2	0	0	NA	1993	Rubiaceae	tropicos	http://www.tropicos.org/Name/50275537	Grandtner	dbh > 10cm
Alibertia pilosa	Krause	27	20	2	2	1.08084e+06	1901	Rubiaceae	tropicos	http://www.tropicos.org/Name/27900279	Grandtner	dbh > 10cm
Alibertia rotunda	(Cham.) K. Schum.	3	2	0	0	NA	1985	Rubiaceae	tropicos	http://www.tropicos.org/Name/27900281	Oliveira	H > 4m
Alibertia sessilis	(Vell.) K. Schum.	5	3	0	0	NA	2003	Rubiaceae	tropicos	http://www.tropicos.org/Name/27900282	Grandtner	dbh > 10cm
Alibertia sorbilis	Ducke	32	14	0	0	NA	1903	Rubiaceae	tropicos	http://www.tropicos.org/Name/27910400	Grandtner	dbh > 10cm
Alibertia stenantha	Standl.	31	8	0	0	NA	1961	Rubiaceae	tropicos	http://www.tropicos.org/Name/27900285	Grandtner	dbh > 10cm
Alibertia stipularis	(Ducke) W. Schultze-Motel	1	0	0	0	NA	NA	Rubiaceae	tropicos	http://www.tropicos.org/Name/100143371	Grandtner	dbh > 10cm
Alibertia tutumilla	Rusby	2	1	0	0	NA	1984	Rubiaceae	tropicos	http://www.tropicos.org/Name/27900290	Grandtner	dbh > 10cm
Alibertia verrucosa	S. Moore	14	3	78	16	6.61328e+07	1891	Rubiaceae	tropicos	http://www.tropicos.org/Name/27900292	Grandtner	dbh > 10cm
Alibertia verticillata	(Ducke) W. Schultze-Motel	5	3	0	0	NA	1923	Rubiaceae	tropicos	http://www.tropicos.org/Name/100143372	Oliveira	H > 4m
Allagoptera leucocalyx	(Drude) Kuntze	3	0	0	0	NA	1977	Arecaceae	tropicos	http://www.tropicos.org/Name/2401496	new	assumed
Allamanda weberbaueri	Markgr.	2	1	0	0	NA	1989	Apocynaceae	tropicos	http://www.tropicos.org/Name/1800678	Grandtner	dbh > 10cm		small tree, >10m
Allantoma decandra	(Ducke) S.A. Mori, Ya Y.Huang & Prance	138	29	0	0	NA	1930	Lecythidaceae	tropicos	http://www.tropicos.org/Name/100143564	Grandtner	dbh > 10cm
Allantoma integrifolia	(Ducke) S.A. Mori, Ya Y.Huang & Prance	43	4	0	0	NA	1929	Lecythidaceae	tropicos	http://www.tropicos.org/Name/100143566	Grandtner	dbh > 10cm
Allantoma kuhlmannii	(Ducke) S.A. Mori, Ya Y.Huang & Prance	2	1	0	0	NA	1987	Lecythidaceae	tropicos	http://www.tropicos.org/Name/100143567	Grandtner	dbh > 10cm
Allantoma lineata	(Mart. & O. Berg) Miers	230	35	156	31	8.90286e+07	1899	Lecythidaceae	tropicos	http://www.tropicos.org/Name/17900367	Grandtner	dbh > 10cm
Allantoma pachyantha	(A.C. Sm.) S.A. Mori, Ya Y.Huang & Prance	2	2	0	0	NA	1936	Lecythidaceae	tropicos	http://www.tropicos.org/Name/100143568	Oliveira	H > 4m
Allantoma pauciramosa	(W. Rodrigues) S.A. Mori, Ya Y.Huang & Prance	10	1	0	0	NA	1972	Lecythidaceae	tropicos	http://www.tropicos.org/Name/100143569	Grandtner	dbh > 10cm
Allantoma pluriflora	(Ducke) S.A. Mori, Ya Y.Huang & Prance	31	15	19	14	2.86524e+07	1900	Lecythidaceae	tropicos	http://www.tropicos.org/Name/100143570	Grandtner	dbh > 10cm
Allantoma uaupensis	(Spruce ex O. Berg) S.A. Mori, Ya Y.Huang & Prance	1	1	0	0	NA	1852	Lecythidaceae	tropicos	http://www.tropicos.org/Name/100143571	Grandtner	dbh > 10cm
Allophylastrum frutescens	Acev.-Rodr.	0	0	0	0	NA	NA	Sapindaceae	ipni; plantlist	http://www.theplantlist.org/tpl1.1/record/kew-2902586	FloraBrasil	dbh > 10cm
Allophylus acutatus	Radlk.	3	1	0	0	NA	1979	Sapindaceae	plantlist	http://www.theplantlist.org/tpl1.1/record/kew-2629216;http://www.tropicos.org/Name/50297242	Sabatier	dbh > 10cm
Allophylus amazonicus	(Mart.) Radlk.	84	27	45	20	2.25544e+07	1851	Sapindaceae	tropicos	http://www.tropicos.org/Name/28600680	Grandtner	dbh > 10cm
Allophylus amentaceus	Radlk.	2	1	0	0	NA	1996	Sapindaceae	tropicos	http://www.tropicos.org/Name/28600042	Oliveira	H > 4m
Allophylus angustatus	(Triana & Planch.) Radlk.	6	3	7	7	2.18249e+06	1992	Sapindaceae	tropicos	http://www.tropicos.org/Name/28600043	Grandtner	dbh > 10cm
Allophylus chrysoneurus	Radlk.	1	0	0	0	NA	1918	Sapindaceae	plantlist	http://www.theplantlist.org/tpl1.1/record/kew-2629273	new	assumed
Allophylus cinnamomeus	Radlk.	2	1	0	0	NA	1951	Sapindaceae	tropicos	http://www.tropicos.org/Name/50008314	Grandtner	dbh > 10cm
Allophylus coriaceus	Radlk.	1	1	0	0	NA	1984	Sapindaceae	tropicos	http://www.tropicos.org/Name/28600047	Grandtner	dbh > 10cm
Allophylus densiflorus	Radlk.	0	0	0	0	NA	NA	Sapindaceae	tropicos	http://www.tropicos.org/Name/28600048	Oliveira	H > 4m
Allophylus dioicus	Radlk.	3	2	0	0	NA	1933	Sapindaceae	tropicos	http://www.tropicos.org/Name/28600049	Oliveira	H > 4m
Allophylus divaricatus	Radlk.	62	29	23	18	8.98381e+06	1900	Sapindaceae	tropicos	http://www.tropicos.org/Name/28600050	Grandtner	dbh > 10cm
Allophylus dodsonii	A.H. Gentry	7	5	0	0	NA	1981	Sapindaceae	tropicos	http://www.tropicos.org/Name/28601508	Grandtner	dbh > 10cm
Allophylus edulis	(A. St.-Hil., A. Juss. & Cambess.) Hieron. ex Niederl.	50	17	2	1	1.08179e+06	1891	Sapindaceae	tropicos	http://www.tropicos.org/Name/28600682	Grandtner	dbh > 10cm
Allophylus excelsus	(Triana & Planch.) Radlk.	12	5	0	0	NA	1982	Sapindaceae	tropicos	http://www.tropicos.org/Name/28600052	Grandtner	dbh > 10cm
Allophylus floribundus	(Poepp.) Radlk.	159	52	36	26	1.66873e+07	1931	Sapindaceae	tropicos	http://www.tropicos.org/Name/28600685	Grandtner	dbh > 10cm
Allophylus gentryi	Croat	1	1	0	0	NA	1985	Sapindaceae	tropicos	http://www.tropicos.org/Name/28600606	new	assumed
Allophylus glabratus	Radlk.	1	1	15	11	5.83288e+06	1990	Sapindaceae	tropicos	http://www.tropicos.org/Name/50168396	Grandtner	dbh > 10cm
Allophylus guaraniticus	Radlk.	2	0	0	0	NA	1974	Sapindaceae	tropicos	http://www.tropicos.org/Name/28601313	Grandtner	dbh > 10cm
Allophylus heterophyllus	Radlk.	1	1	0	0	NA	1988	Sapindaceae	tropicos	http://www.tropicos.org/Name/50297845	Oliveira	H > 4m
Allophylus incanus	Radlk.	10	5	1	1	446471	1987	Sapindaceae	tropicos	http://www.tropicos.org/Name/28600053	Grandtner	dbh > 10cm
Allophylus latifolius	Huber	26	7	16	13	3.43783e+07	1906	Sapindaceae	tropicos	http://www.tropicos.org/Name/28600056	Grandtner	dbh > 10cm
Allophylus leiophloeus	Radlk.	9	6	0	0	NA	1966	Sapindaceae	tropicos	http://www.tropicos.org/Name/28600684	Grandtner	dbh > 10cm
Allophylus leptostachys	Radlk.	28	8	1	1	1.5345e+06	1849	Sapindaceae	tropicos	http://www.tropicos.org/Name/28600058	Grandtner	dbh > 10cm
Allophylus leucoclados	Radlk.	5	4	0	0	NA	1973	Sapindaceae	tropicos	http://www.tropicos.org/Name/28600059	Grandtner	dbh > 10cm
Allophylus loretensis	Standl. ex J.F. Macbr.	25	13	23	8	1.55985e+07	1933	Sapindaceae	tropicos	http://www.tropicos.org/Name/28600687	Grandtner	dbh > 10cm
Allophylus mollis	(Kunth) Radlk.	2	1	2	2	2.11811e+06	1979	Sapindaceae	tropicos	http://www.tropicos.org/Name/28601509	Grandtner	dbh > 10cm
Allophylus multicostatas	A.H. Gentry	0	0	0	0	NA	NA	Sapindaceae	tropicos	http://www.tropicos.org/Name/28600879	Oliveira	H > 4m
Allophylus myrianthus	Radlk.	2	2	0	0	NA	1983	Sapindaceae	tropicos	http://www.tropicos.org/Name/28600064	Grandtner	dbh > 10cm
Allophylus paniculatus	(Poepp.) Radlk.	9	7	0	0	NA	1988	Sapindaceae	tropicos	http://www.tropicos.org/Name/28600689	Grandtner	dbh > 10cm
Allophylus parimensis	Steyerm.	1	1	0	0	NA	1973	Sapindaceae	tropicos	http://www.tropicos.org/Name/28600889	Grandtner	dbh > 10cm
Allophylus pauciflorus	Radlk.	2	1	1	1	2.54922e+06	1995	Sapindaceae	tropicos	http://www.tropicos.org/Name/28600067	Grandtner	dbh > 10cm
Allophylus peruvianus	Radlk.	6	4	0	0	NA	1987	Sapindaceae	tropicos	http://www.tropicos.org/Name/28600068	Grandtner	dbh > 10cm
Allophylus petiolulatus	Radlk.	6	4	0	0	NA	1988	Sapindaceae	tropicos	http://www.tropicos.org/Name/50008323	Grandtner	dbh > 10cm
Allophylus pilosus	(J.F. Macbr.) A.H. Gentry	104	32	17	12	1.01101e+07	1968	Sapindaceae	tropicos	http://www.tropicos.org/Name/28600880	Grandtner	dbh > 10cm
Allophylus psilospermus	Radlk.	22	11	1	1	1.50183e+06	1891	Sapindaceae	tropicos	http://www.tropicos.org/Name/28600607	Grandtner	dbh > 10cm
Allophylus puberulus	Radlk.	4	2	0	0	NA	1974	Sapindaceae	tropicos	http://www.tropicos.org/Name/28601378	Grandtner	dbh > 10cm
Allophylus punctatus	(Poepp.) Radlk.	57	27	41	19	1.9255e+07	1926	Sapindaceae	tropicos	http://www.tropicos.org/Name/28600691	Grandtner	dbh > 10cm
Allophylus quercifolius	Radlk.	1	1	0	0	NA	1994	Sapindaceae	tropicos	http://www.tropicos.org/Name/28600069	Grandtner	dbh > 10cm
Allophylus racemosus	Sw.	39	18	1	1	1.5345e+06	1841	Sapindaceae	tropicos; usda	http://www.tropicos.org/Name/28601252;http://plants.usda.gov/java/profile?symbol=ALRA	Grandtner	dbh > 10cm
Allophylus robustus	Radlk.	27	10	2	2	787439	1954	Sapindaceae	tropicos	http://www.tropicos.org/Name/28600070	Grandtner	dbh > 10cm
Allophylus scrobiculatus	(Poepp.) Radlk.	21	10	156	17	6.471e+07	1933	Sapindaceae	tropicos	http://www.tropicos.org/Name/28600693	Grandtner	dbh > 10cm
Allophylus semidentatus	(Miq.) Radlk.	12	6	0	0	NA	1886	Sapindaceae	tropicos	http://www.tropicos.org/Name/28600072	Grandtner	dbh > 10cm
Allophylus sericeus	Radlk.	14	5	0	0	NA	1913	Sapindaceae	tropicos	http://www.tropicos.org/Name/50309958	Grandtner	dbh > 10cm
Allophylus steinbachii	F.A.Barkley	2	2	0	0	NA	1979	Sapindaceae	ipni; plantlist	http://www.theplantlist.org/tpl1.1/record/kew-2629539	new	assumed
Allophylus stenodictyus	Radlk.	4	3	0	0	NA	1973	Sapindaceae	tropicos	http://www.tropicos.org/Name/28600073	Grandtner	dbh > 10cm
Allophylus strictus	Radlk.	50	22	0	0	NA	1886	Sapindaceae	tropicos	http://www.tropicos.org/Name/28600074	Grandtner	dbh > 10cm
Almeidea rubra	A. St.-Hil.	2	0	0	0	NA	1915	Rutaceae	tropicos	http://www.tropicos.org/Name/28101613	Oliveira	H > 4m
Aloysia oblanceolata	Moldenke	1	0	0	0	NA	2002	Verbenaceae	tropicos	http://www.tropicos.org/Name/50214300	new	assumed
Aloysia virgata	(Ruiz & Pav.) Pers.	11	4	0	0	NA	1892	Verbenaceae	tropicos	http://www.tropicos.org/Name/50312202	Grandtner	dbh > 10cm
Alseis blackiana	Hemsl.	2	2	31	9	1.04421e+07	1983	Rubiaceae	tropicos	http://www.tropicos.org/Name/27903143	Grandtner	dbh > 10cm
Alseis eggersii	Standl.	6	4	2	2	1.97008e+06	1990	Rubiaceae	tropicos	http://www.tropicos.org/Name/27900295	Grandtner	dbh > 10cm
Alseis floribunda	Schott	8	3	25	4	5.10746e+07	1911	Rubiaceae	tropicos	http://www.tropicos.org/Name/27900296	Grandtner	dbh > 10cm
Alseis labatioides	H. Karst. ex K. Schum.	17	15	70	19	7.19713e+07	1960	Rubiaceae	tropicos	http://www.tropicos.org/Name/27900300	Grandtner	dbh > 10cm
Alseis latifolia	Gleason	4	1	0	0	NA	1933	Rubiaceae	tropicos	http://www.tropicos.org/Name/27910410	Grandtner	dbh > 10cm
Alseis longifolia	Ducke	43	13	14	3	3.93706e+07	1916	Rubiaceae	tropicos	http://www.tropicos.org/Name/27900301	Grandtner	dbh > 10cm
Alseis lugonis	L. Andersson	9	7	27	16	1.04344e+07	1986	Rubiaceae	tropicos	http://www.tropicos.org/Name/27913007	Grandtner	dbh > 10cm
Alseis microcarpa	Standl. & Steyerm.	7	7	29	9	1.45077e+07	1983	Rubiaceae	tropicos	http://www.tropicos.org/Name/27900302	Grandtner	dbh > 10cm
Alseis mutisii	Moldenke	3	2	0	0	NA	1991	Rubiaceae	tropicos	http://www.tropicos.org/Name/27905918	Grandtner	dbh > 10cm
Alseis peruviana	Standl.	12	8	2	1	5.91117e+06	1980	Rubiaceae	tropicos	http://www.tropicos.org/Name/27900303	Grandtner	dbh > 10cm
Alseis pickelii	Pilger & Schmale	0	0	1	1	1.75211e+06	NA	Rubiaceae	tropicos	http://www.tropicos.org/Name/27910411	Grandtner	dbh > 10cm
Alseis reticulata	Pilg. & Schmale	11	9	0	0	NA	1911	Rubiaceae	tropicos	http://www.tropicos.org/Name/27910412	Grandtner	dbh > 10cm
Alseis smithii	Standl.	15	6	0	0	NA	1928	Rubiaceae	tropicos	http://www.tropicos.org/Name/27900305	Grandtner	dbh > 10cm
Alzatea verticillata	Ruiz & Pav.	12	3	0	0	NA	1981	Alzateaceae	tropicos	http://www.tropicos.org/Name/1000001	Grandtner	dbh > 10cm
Amaioua brevidentata	Steyerm.	8	4	0	0	NA	1968	Rubiaceae	tropicos	http://www.tropicos.org/Name/27910415	Grandtner	dbh > 10cm
Amaioua contracta	Standl.	5	3	0	0	NA	1934	Rubiaceae	tropicos	http://www.tropicos.org/Name/27900310	Oliveira	H > 4m
Amaioua corymbosa	Kunth	178	64	332	70	2.14604e+08	1901	Rubiaceae	tropicos	http://www.tropicos.org/Name/27900311	Grandtner	dbh > 10cm
Amaioua glomerulata	(Lam. ex Poir.) Delprete & C.H. Perss.	0	0	0	0	NA	NA	Rubiaceae	tropicos	http://www.tropicos.org/Name/100386207	Oliveira	H > 4m
Amaioua guianensis	Aubl.	558	124	1304	166	6.41845e+08	1882	Rubiaceae	tropicos	http://www.tropicos.org/Name/27904166	Grandtner	dbh > 10cm	y
Amaioua intermedia	Mart.	21	8	0	0	NA	1924	Rubiaceae	tropicos	http://www.tropicos.org/Name/27910015	Grandtner	dbh > 10cm
Amaioua monteiroi	Standl.	3	1	0	0	NA	1966	Rubiaceae	tropicos	http://www.tropicos.org/Name/27900314	Oliveira	H > 4m
Amanoa almerindae	Leal	14	7	0	0	NA	1920	Phyllanthaceae	tropicos	http://www.tropicos.org/Name/12807683	Grandtner	dbh > 10cm
Amanoa congesta	W.J. Hayden	28	7	8	4	1.23998e+06	1960	Phyllanthaceae	tropicos	http://www.tropicos.org/Name/50071685	Grandtner	dbh > 10cm
Amanoa cupatensis	Huber	3	2	0	0	NA	1912	Phyllanthaceae	tropicos	http://www.tropicos.org/Name/12800708	Oliveira	H > 4m
Amanoa glaucophylla	Müll. Arg.	7	5	0	0	NA	1947	Phyllanthaceae	tropicos	http://www.tropicos.org/Name/50083262	Grandtner	dbh > 10cm
Amanoa gracillima	W.J. Hayden	22	6	71	3	6.14353e+07	1958	Phyllanthaceae	tropicos	http://www.tropicos.org/Name/50152466	Grandtner	dbh > 10cm
Amanoa guianensis	Aubl.	392	97	44	28	3.41965e+07	1834	Phyllanthaceae	plantlist	http://www.theplantlist.org/tpl1.1/record/kew-7570	new	dbh > 10cm	y
Amanoa marapiensis	Secco	0	0	0	0	NA	NA	Phyllanthaceae	ipni; plantminer	www.ipni.org	new	assumed
Amanoa nanayensis	W.J. Hayden	18	9	6	3	3.46702e+06	1936	Phyllanthaceae	tropicos	http://www.tropicos.org/Name/12806623	Grandtner	dbh > 10cm
Amanoa neglecta	W.J. Hayden	4	1	1	1	111022	1977	Phyllanthaceae	tropicos	http://www.tropicos.org/Name/50152467	Grandtner	dbh > 10cm	y
Amanoa oblongifolia	Müll. Arg.	132	33	114	17	1.31684e+08	1851	Phyllanthaceae	tropicos	http://www.tropicos.org/Name/12805143	Grandtner	dbh > 10cm
Amanoa sinuosa	W.J. Hayden	6	2	0	0	NA	1931	Phyllanthaceae	tropicos	http://www.tropicos.org/Name/12806675	Grandtner	dbh > 10cm
Amanoa steyermarkii	Jabl.	5	5	0	0	NA	1953	Phyllanthaceae	tropicos	http://www.tropicos.org/Name/12807684	Grandtner	dbh > 10cm
Ambelania acida	Aubl.	448	55	287	152	1.05794e+08	1831	Apocynaceae	tropicos	http://www.tropicos.org/Name/1800680	Grandtner	dbh > 10cm	y
Ambelania duckei	Markgr.	77	6	14	13	9.80878e+06	1929	Apocynaceae	tropicos	http://www.tropicos.org/Name/1800803	Grandtner	dbh > 10cm
Ambelania occidentalis	Zarucchi	34	14	4	3	3.44205e+06	1972	Apocynaceae	tropicos	http://www.tropicos.org/Name/1805467	Grandtner	dbh > 10cm
Ambrosia arborescens	Mill.	2	2	0	0	NA	1984	Asteraceae	tropicos; gcc	http://www.tropicos.org/Name/2728142;http://compositae.landcareresearch.co.nz/default.aspx?Page=NameDetails&TabNum=0&NameId=2B354859-0547-43BC-AF06-F9076E7A99A4	Oliveira	H > 4m
Amburana cearensis	(Allemão) A.C. Sm.	49	20	50	13	4.16198e+07	1933	Fabaceae	tropicos	http://www.tropicos.org/Name/13015576	Grandtner	dbh > 10cm
Amerimnon spinosum	(Roxb.) Kuntze	0	0	1	1	2.10677e+06	NA	Fabaceae	tropicos	http://www.tropicos.org/Name/13055604	ATDN	dbh > 10cm
Ammandra dasyneura	(Burret) Barfod	0	0	0	0	NA	NA	Arecaceae	tropicos	http://www.tropicos.org/Name/2401892	Grandtner	dbh > 10cm
Ammandra decasperma	O.F. Cook	10	4	0	0	NA	1986	Arecaceae	tropicos	http://www.tropicos.org/Name/2401101	Grandtner	dbh > 10cm
Amorphospermum pruniferum	(F. Muell.) Baehni	0	0	1	1	802939	NA	Sapotaceae	tropicos	http://www.tropicos.org/Name/50305487	ATDN	dbh > 10cm
Ampelocera edentula	Kuhlm.	224	76	372	199	2.81903e+08	1915	Ulmaceae	tropicos	http://www.tropicos.org/Name/33300106	Grandtner	dbh > 10cm
Ampelocera glabra	Kuhlm.	3	2	0	0	NA	1985	Ulmaceae	tropicos	http://www.tropicos.org/Name/33300300	Grandtner	dbh > 10cm
Ampelocera longissima	Todzia	12	3	14	10	4.77132e+06	1988	Ulmaceae	tropicos	http://www.tropicos.org/Name/33300297	Grandtner	dbh > 10cm
Ampelocera ruizii	Klotzsch	54	26	127	39	1.34882e+08	1913	Ulmaceae	tropicos	http://www.tropicos.org/Name/33300022	Grandtner	dbh > 10cm
Amphidasya colombiana	(Standl.) Steyerm.	1	1	0	0	NA	1997	Rubiaceae	tropicos	http://www.tropicos.org/Name/27909665	COAH	dbh > 10cm
Amphidasya neblinae	Steyerm.	4	2	0	0	NA	1965	Rubiaceae	ipni; plantminer	www.ipni.org	new	assumed
Amphiodon effusus	Huber	221	57	846	80	9.8748e+08	1897	Fabaceae	tropicos	http://www.tropicos.org/Name/13015656	Grandtner	dbh > 10cm
Amphirrhox grandifolia	Melch.	0	0	0	0	NA	NA	Violaceae	ipni; plantlist	http://www.theplantlist.org/tpl1.1/record/kew-2634741	new	assumed
Amphirrhox longifolia	(A. St.-Hil.) Spreng.	509	106	189	72	1.95183e+08	1894	Violaceae	tropicos	http://www.tropicos.org/Name/33800557	Grandtner	dbh > 10cm
Amyris amazonica	Cornejo & Kallunki	0	0	0	0	NA	NA	Rutaceae	ipni; tropicos	http://www.tropicos.org/Name/100001808	Grandtner	dbh > 10cm
Amyris crebrinervis	Gereau	1	1	0	0	NA	1979	Rutaceae	tropicos	http://www.tropicos.org/Name/28101502	Oliveira	H > 4m
Amyris macrocarpa	Gereau	12	8	4	4	3.14528e+06	1973	Rutaceae	tropicos	http://www.tropicos.org/Name/28101496	Grandtner	dbh > 10cm
Amyris pinnata	Kunth	2	2	0	0	NA	1988	Rutaceae	tropicos	http://www.tropicos.org/Name/28100583	Grandtner	dbh > 10cm
Anacardium amapaense	J.D. Mitch.	14	4	2	1	1.37104e+06	1958	Anacardiaceae	tropicos	http://www.tropicos.org/Name/50162509	Grandtner	dbh > 10cm
Anacardium corymbosum	Barb. Rodr.	8	3	0	0	NA	1973	Anacardiaceae	tropicos	http://www.tropicos.org/Name/50162654	new	assumed
Anacardium excelsum	(Kunth) Skeels	2	1	4	2	1.40041e+07	1962	Anacardiaceae	tropicos	http://www.tropicos.org/Name/1300302	Grandtner	dbh > 10cm
Anacardium fruticosum	J.D. Mitch. & S.A. Mori	6	1	0	0	NA	1951	Anacardiaceae	tropicos	http://www.tropicos.org/Name/1300278	Grandtner	dbh > 10cm
Anacardium giganteum	W. Hancock ex Engl.	184	66	207	103	2.05145e+08	1842	Anacardiaceae	tropicos	http://www.tropicos.org/Name/1300075	Grandtner	dbh > 10cm
Anacardium humile	A. St.-Hil.	34	10	0	0	NA	1963	Anacardiaceae	tropicos	http://www.tropicos.org/Name/1300076	FloraBrasil	assumed
Anacardium microsepalum	Loes.	26	3	4	3	3.18056e+06	1901	Anacardiaceae	tropicos	http://www.tropicos.org/Name/1300077	ATDN	dbh > 10cm
Anacardium nanum	A. St.-Hil.	2	1	0	0	NA	1979	Anacardiaceae	tropicos	http://www.tropicos.org/Name/1300078	new	assumed
Anacardium parvifolium	Ducke	43	11	66	43	5.71488e+07	1927	Anacardiaceae	tropicos	http://www.tropicos.org/Name/1300840	Grandtner	dbh > 10cm
Anacardium spruceanum	Benth. ex Engl.	199	32	130	89	6.21428e+07	1851	Anacardiaceae	tropicos	http://www.tropicos.org/Name/1300079	Grandtner	dbh > 10cm
Anacardium tenuifolium	Ducke	10	2	9	4	1.19591e+07	1933	Anacardiaceae	plantlist	http://www.theplantlist.org/tpl1.1/record/kew-2635930	new	dbh > 10cm
Anadenanthera colubrina	(Vell.) Brenan	59	15	354	20	4.97526e+08	1914	Fabaceae	tropicos	http://www.tropicos.org/Name/13015659	Grandtner	dbh > 10cm
Anadenanthera peregrina	(L.) Speg.	147	36	5	3	1.25154e+07	1840	Fabaceae	tropicos; usda	http://www.tropicos.org/Name/13015662;http://plants.usda.gov/java/profile?symbol=ANPE13	Grandtner	dbh > 10cm
Anaueria brasiliensis	Kosterm.	65	20	143	28	2.28283e+08	1931	Lauraceae	tropicos	http://www.tropicos.org/Name/17804054	Grandtner	dbh > 10cm
Anaxagorea acuminata	(Dunal) A. DC.	199	52	70	29	3.70802e+07	1884	Annonaceae	maas	doi: 10.1111/j.1756-1051.2011.01092.x	Grandtner	dbh > 10cm
Anaxagorea angustifolia	Timmerman	9	4	8	1	8.05203e+06	1947	Annonaceae	maas	doi: 10.1111/j.1756-1051.2011.01092.x	Grandtner	dbh > 10cm
Anaxagorea brachycarpa	R.E. Fr.	74	25	3	2	6.92311e+06	1929	Annonaceae	maas	doi: 10.1111/j.1756-1051.2011.01092.x	Grandtner	dbh > 10cm
Anaxagorea brevipedicellata	Timmerman	21	5	0	0	NA	1970	Annonaceae	maas	doi: 10.1111/j.1756-1051.2011.01092.x	Haripersaud	dbh > 10cm
Anaxagorea brevipes	Benth.	271	64	204	30	1.79852e+08	1851	Annonaceae	maas	doi: 10.1111/j.1756-1051.2011.01092.x	Grandtner	dbh > 10cm
Anaxagorea crassipetala	Hemsl.	10	7	0	0	NA	1974	Annonaceae	maas	doi: 10.1111/j.1756-1051.2011.01092.x	Grandtner	dbh > 10cm
Anaxagorea dolichocarpa	Sprague & Sandwith	702	102	193	35	2.51137e+08	1885	Annonaceae	maas	doi: 10.1111/j.1756-1051.2011.01092.x	Grandtner	dbh > 10cm
Anaxagorea floribunda	Timmerman	8	4	0	0	NA	1979	Annonaceae	maas	doi: 10.1111/j.1756-1051.2011.01092.x	Grandtner	dbh > 10cm
Anaxagorea gigantophylla	R.E. Fr.	10	6	0	0	NA	1965	Annonaceae	maas	doi: 10.1111/j.1756-1051.2011.01092.x	Grandtner	dbh > 10cm
Anaxagorea inundata	P.E. Berry & R.B. Mill.	2	1	0	0	NA	1996	Annonaceae	maas	doi: 10.1111/j.1756-1051.2011.01092.x	new	assumed
Anaxagorea macrantha	R.E. Fr.	4	3	0	0	NA	1987	Annonaceae	maas	doi: 10.1111/j.1756-1051.2011.01092.x	Grandtner	dbh > 10cm
Anaxagorea manausensis	Timmerman	25	9	0	0	NA	1957	Annonaceae	maas	doi: 10.1111/j.1756-1051.2011.01092.x	Grandtner	dbh > 10cm
Anaxagorea pachypetala	(Diels) R.E. Fr.	1	1	0	0	NA	2003	Annonaceae	maas	doi: 10.1111/j.1756-1051.2011.01092.x	Grandtner	dbh > 10cm
Anaxagorea petiolata	R.E. Fr.	42	15	0	0	NA	1938	Annonaceae	maas	doi: 10.1111/j.1756-1051.2011.01092.x	Grandtner	dbh > 10cm
Anaxagorea phaeocarpa	Mart.	173	42	14	8	5.96845e+06	1906	Annonaceae	maas	doi: 10.1111/j.1756-1051.2011.01092.x	Grandtner	dbh > 10cm
Anaxagorea prinoides	(Dunal) A. DC.	102	20	0	0	NA	1955	Annonaceae	maas	doi: 10.1111/j.1756-1051.2011.01092.x	Grandtner	dbh > 10cm
Anaxagorea rheophytica	Maas & Westra	1	1	0	0	NA	1984	Annonaceae	maas	doi: 10.1111/j.1756-1051.2011.01092.x	new	assumed
Anaxagorea rufa	Timmerman	66	27	2	2	4.54409e+06	1951	Annonaceae	maas	doi: 10.1111/j.1756-1051.2011.01092.x	Grandtner	dbh > 10cm
Andira anthelmia	(Vell.) J.F. Macbr.	4	1	0	0	NA	1974	Fabaceae	tropicos	http://www.tropicos.org/Name/13015680	Grandtner	dbh > 10cm
Andira cordata	Arroyo ex R.T. Penn. & H.C. Lima	6	2	52	2	3.10481e+07	1961	Fabaceae	tropicos	http://www.tropicos.org/Name/50053374	Grandtner	dbh > 10cm
Andira coriacea	Pulle	103	14	67	20	7.96309e+06	1906	Fabaceae	tropicos	http://www.tropicos.org/Name/13015685	Grandtner	dbh > 10cm
Andira cujabensis	Benth.	45	10	1	1	278806	1956	Fabaceae	tropicos	http://www.tropicos.org/Name/13025202	Grandtner	dbh > 10cm
Andira fraxinifolia	Benth.	4	3	46	3	2.27213e+08	1990	Fabaceae	tropicos	http://www.tropicos.org/Name/13015687	Grandtner	dbh > 10cm
Andira grandistipula	Amshoff	9	4	0	0	NA	1944	Fabaceae	tropicos	http://www.tropicos.org/Name/13015690	Haripersaud	dbh > 10cm
Andira humilis	Mart. ex Benth.	10	3	0	0	NA	1892	Fabaceae	tropicos	http://www.tropicos.org/Name/13015691	new	assumed
Andira inermis	(Wright) DC.	263	75	129	74	7.96975e+07	1826	Fabaceae	plantlist	http://www.theplantlist.org/tpl1.1/record/ild-1784	new	dbh > 10cm
Andira legalis	(Vell.) Toledo	2	0	0	0	NA	2009	Fabaceae	tropicos	http://www.tropicos.org/Name/13048946	Grandtner	dbh > 10cm
Andira macrocarpa	R.T. Penn.	1	1	9	6	3.37572e+06	1994	Fabaceae	tropicos	http://www.tropicos.org/Name/50230780	Grandtner	dbh > 10cm
Andira macrothyrsa	Ducke	43	23	21	10	8.71624e+06	1942	Fabaceae	tropicos	http://www.tropicos.org/Name/13015696	Grandtner	dbh > 10cm
Andira micrantha	Ducke	51	6	148	78	8.97418e+07	1932	Fabaceae	tropicos	http://www.tropicos.org/Name/13015698	Grandtner	dbh > 10cm
Andira multistipula	Ducke	55	28	22	13	1.40837e+07	1942	Fabaceae	tropicos	http://www.tropicos.org/Name/13015699	Grandtner	dbh > 10cm
Andira ormosioides	Benth.	1	1	0	0	NA	1894	Fabaceae	tropicos	http://www.tropicos.org/Name/13015701	Grandtner	dbh > 10cm
Andira paniculata	Benth.	2	0	0	0	NA	1966	Fabaceae	tropicos	http://www.tropicos.org/Name/13015702	Grandtner	dbh > 10cm
Andira parviflora	Ducke	69	8	34	27	2.15578e+07	1933	Fabaceae	tropicos	http://www.tropicos.org/Name/13015703	Grandtner	dbh > 10cm
Andira praecox	Arroyo ex R.T. Penn.	6	2	0	0	NA	1960	Fabaceae	tropicos	http://www.tropicos.org/Name/50230782	Grandtner	dbh > 10cm
Andira surinamensis	(Bondt) Splitg. ex Pulle	260	84	85	40	6.23814e+07	1841	Fabaceae	tropicos	http://www.tropicos.org/Name/13015710	Grandtner	dbh > 10cm
Andira taurotesticulata	R.T. Penn.	3	3	0	0	NA	1988	Fabaceae	tropicos	http://www.tropicos.org/Name/50230778	Grandtner	dbh > 10cm
Andira tervequinata	R.T. Penn., G.A. Aymard & Cuello	4	2	0	0	NA	1985	Fabaceae	tropicos	http://www.tropicos.org/Name/50090361	Grandtner	dbh > 10cm
Andira trifoliolata	Ducke	31	11	29	21	2.1019e+07	1972	Fabaceae	tropicos	http://www.tropicos.org/Name/13015711	Grandtner	dbh > 10cm
Andira unifoliolata	Ducke	76	7	180	85	1.60769e+08	1937	Fabaceae	tropicos	http://www.tropicos.org/Name/13015712	Grandtner	dbh > 10cm
Andira vermifuga	Mart. ex Benth.	24	8	3	1	1.13465e+06	1892	Fabaceae	tropicos	http://www.tropicos.org/Name/13015713	Grandtner	dbh > 10cm
Andira villosa	Kleinhoonte	4	2	0	0	NA	1920	Fabaceae	tropicos	http://www.tropicos.org/Name/13015714	Grandtner	dbh > 10cm
Androcalymma glabrifolium	Dwyer	4	2	0	0	NA	1936	Fabaceae	tropicos	http://www.tropicos.org/Name/13015717	Grandtner	dbh > 10cm
Angostura alipes	Kallunki	2	1	0	0	NA	1989	Rutaceae	tropicos	http://www.tropicos.org/Name/50116196	Grandtner	dbh > 10cm
Angostura bracteata	(Nees & Mart.) Kallunki	2	1	0	0	NA	1983	Rutaceae	tropicos	http://www.tropicos.org/Name/50123647	Grandtner	dbh > 10cm
Angostura longiflora	(K. Krause) Kallunki	12	5	6	2	5.72367e+06	1911	Rutaceae	tropicos	http://www.tropicos.org/Name/50123658	Grandtner	dbh > 10cm
Angostura quinquefolia	Kallunki	4	4	0	0	NA	1977	Rutaceae	tropicos	http://www.tropicos.org/Name/50123659	Grandtner	dbh > 10cm
Angostura silvestris	(Nees & Mart.) Albuq.	1	1	4	1	4.12426e+06	1992	Rutaceae	tropicos	http://www.tropicos.org/Name/28101423	ATDN	dbh > 10cm
Angostura simplex	Kallunki	2	2	0	0	NA	1982	Rutaceae	tropicos	http://www.tropicos.org/Name/50122100	Grandtner	dbh > 10cm
Angostura tapajozensis	(Ducke) Albuq.	3	2	0	0	NA	1922	Rutaceae	tropicos	http://www.tropicos.org/Name/50126799	new	assumed
Angostura trifoliata	(Willd.) T.S. Elias	12	8	0	0	NA	1978	Rutaceae	tropicos; usda	http://www.tropicos.org/Name/28101257;http://plants.usda.gov/java/profile?symbol=ANTR8	Grandtner	dbh > 10cm
Angostylis longifolia	Benth.	4	2	0	0	NA	1929	Euphorbiaceae	plantlist	http://www.theplantlist.org/tpl1.1/record/kew-9158	Oliveira	H > 4m
Aniba affinis	(Meisn.) Mez	86	18	2	2	3.64571e+06	1828	Lauraceae	tropicos	http://www.tropicos.org/Name/17800118	Grandtner	dbh > 10cm
Aniba bracteata	(Nees) Mez	2	2	1	1	2.09377e+06	2005	Lauraceae	tropicos; usda	http://www.tropicos.org/Name/17800121;http://plants.usda.gov/java/profile?symbol=ANBR7	Grandtner	dbh > 10cm
Aniba burchellii	Kosterm.	100	22	85	36	7.56327e+07	1828	Lauraceae	tropicos	http://www.tropicos.org/Name/17802523	Grandtner	dbh > 10cm
Aniba canelilla	(Kunth) Mez	181	39	177	93	1.11471e+08	1922	Lauraceae	tropicos	http://www.tropicos.org/Name/17800123	Grandtner	dbh > 10cm
Aniba cinnamomiflora	C.K. Allen	4	3	0	0	NA	1949	Lauraceae	tropicos	http://www.tropicos.org/Name/17803339	Grandtner	dbh > 10cm
Aniba citrifolia	(Nees) Mez	186	40	117	46	9.67271e+07	1899	Lauraceae	tropicos	http://www.tropicos.org/Name/17800124	Grandtner	dbh > 10cm
Aniba coto	(Rusby) Kosterm.	1	1	2	2	1.61084e+06	1978	Lauraceae	tropicos	http://www.tropicos.org/Name/17802524	Grandtner	dbh > 10cm
Aniba cylindriflora	Kosterm.	61	21	37	12	3.052e+07	1923	Lauraceae	tropicos	http://www.tropicos.org/Name/17802525	Grandtner	dbh > 10cm
Aniba desertorum	(Nees) Mez	3	1	0	0	NA	1909	Lauraceae	tropicos	http://www.tropicos.org/Name/17800125	Grandtner	dbh > 10cm
Aniba excelsa	Kosterm.	15	8	33	12	1.47089e+07	1943	Lauraceae	tropicos	http://www.tropicos.org/Name/17802527	Grandtner	dbh > 10cm
Aniba ferrea	Kubitzki	42	3	19	13	1.4839e+07	1964	Lauraceae	tropicos	http://www.tropicos.org/Name/17804751	Grandtner	dbh > 10cm
Aniba ferruginea	Kubitzki	2	2	0	0	NA	1942	Lauraceae	tropicos	http://www.tropicos.org/Name/17804055	Grandtner	dbh > 10cm
Aniba firmula	(Nees & Mart.) Mez	17	9	62	34	2.89332e+07	1918	Lauraceae	tropicos	http://www.tropicos.org/Name/17800126	Grandtner	dbh > 10cm
Aniba guianensis	Aubl.	182	59	108	53	6.67351e+07	1904	Lauraceae	tropicos	http://www.tropicos.org/Name/17800524	Grandtner	dbh > 10cm	y
Aniba heringeri	Vattimo	5	3	0	0	NA	1976	Lauraceae	tropicos	http://www.tropicos.org/Name/17803340	Grandtner	dbh > 10cm
Aniba heterotepala	van der Werff	4	1	0	0	NA	1972	Lauraceae	tropicos	http://www.tropicos.org/Name/17806207	Grandtner	dbh > 10cm
Aniba hostmanniana	(Nees) Mez	213	56	114	72	5.04509e+07	1841	Lauraceae	tropicos	http://www.tropicos.org/Name/17800128	Grandtner	dbh > 10cm
Aniba hypoglauca	Sandwith	19	10	47	17	2.26232e+07	1879	Lauraceae	tropicos	http://www.tropicos.org/Name/17802378	Grandtner	dbh > 10cm
Aniba intermedia	(Meisn.) Mez	1	1	0	0	NA	1970	Lauraceae	tropicos	http://www.tropicos.org/Name/17800129	Grandtner	dbh > 10cm
Aniba jenmanii	Mez	35	12	8	5	2.12677e+06	1887	Lauraceae	tropicos	http://www.tropicos.org/Name/17800130	Grandtner	dbh > 10cm
Aniba kappleri	Mez	39	14	62	27	5.74238e+07	1877	Lauraceae	tropicos	http://www.tropicos.org/Name/17800131	Grandtner	dbh > 10cm
Aniba lancifolia	Kubitzki & W. Rodrigues	20	3	0	0	NA	1974	Lauraceae	tropicos	http://www.tropicos.org/Name/17803950	MPEG	dbh > 10cm
Aniba megaphylla	Mez	114	40	10	7	1.16449e+07	1833	Lauraceae	tropicos	http://www.tropicos.org/Name/17800133	Grandtner	dbh > 10cm
Aniba muca	(Ruiz & Pav.) Mez	4	4	0	0	NA	1933	Lauraceae	tropicos	http://www.tropicos.org/Name/17800134	Grandtner	dbh > 10cm
Aniba novogranatensis	Kubitzki	1	1	0	0	NA	1951	Lauraceae	plantlist	http://www.theplantlist.org/tpl1.1/record/kew-2639723	COAH	dbh > 10cm
Aniba panurensis	(Meisn.) Mez	354	78	87	42	7.0823e+07	1852	Lauraceae	tropicos	http://www.tropicos.org/Name/17800137	Grandtner	dbh > 10cm
Aniba parviflora	(Meisn.) Mez	156	27	96	52	5.58663e+07	1828	Lauraceae	tropicos	http://www.tropicos.org/Name/17800138	Grandtner	dbh > 10cm
Aniba percoriacea	C.K. Allen	9	2	0	0	NA	1944	Lauraceae	tropicos	http://www.tropicos.org/Name/17803341	Grandtner	dbh > 10cm
Aniba permollis	(Nees) Mez	17	5	6	3	9.79399e+06	1932	Lauraceae	tropicos	http://www.tropicos.org/Name/17800139	Grandtner	dbh > 10cm
Aniba perutilis	Hemsl.	8	4	4	3	3.54919e+06	1990	Lauraceae	tropicos	http://www.tropicos.org/Name/17800140	Grandtner	dbh > 10cm
Aniba pilosa	van der Werff	4	1	0	0	NA	1989	Lauraceae	tropicos	http://www.tropicos.org/Name/17806203	Oliveira	H > 4m
Aniba puchury-minor	(Mart.) Mez	41	17	49	23	4.17492e+07	1911	Lauraceae	tropicos	http://www.tropicos.org/Name/17800141	Grandtner	dbh > 10cm
Aniba riparia	(Nees) Mez	100	33	52	27	3.82071e+07	1843	Lauraceae	tropicos	http://www.tropicos.org/Name/17800144	Grandtner	dbh > 10cm
Aniba robusta	(Klotzsch & H. Karst.) Mez	3	2	0	0	NA	1984	Lauraceae	tropicos	http://www.tropicos.org/Name/17800145	Grandtner	dbh > 10cm
Aniba rosaeodora	Ducke	222	35	33	19	3.64793e+07	1918	Lauraceae	tropicos	http://www.tropicos.org/Name/17802277	Grandtner	dbh > 10cm
Aniba rosodora	Ducke	0	0	0	0	NA	NA	Lauraceae	plantlist	http://www.theplantlist.org/tpl1.1/record/kew-2639744;http://www.tropicos.org/Name/17802277	tropicos-lists	tree
Aniba santalodora	Ducke	17	2	2	1	1.11171e+06	1947	Lauraceae	tropicos	http://www.tropicos.org/Name/17802831	Grandtner	dbh > 10cm
Aniba taubertiana	Mez	82	37	55	35	2.91859e+07	1863	Lauraceae	tropicos	http://www.tropicos.org/Name/17800147	Grandtner	dbh > 10cm
Aniba terminalis	Ducke	65	12	44	31	2.17318e+07	1922	Lauraceae	tropicos	http://www.tropicos.org/Name/17802279	Grandtner	dbh > 10cm
Aniba vaupesiana	Kubitzki	2	2	1	1	1.37484e+06	1996	Lauraceae	plantlist	http://www.theplantlist.org/tpl1.1/record/kew-2639757	Grandtner	dbh > 10cm
Aniba williamsii	O.C. Schmidt	142	40	81	53	9.04956e+07	1908	Lauraceae	tropicos	http://www.tropicos.org/Name/17802387	Grandtner	dbh > 10cm
Anisocapparis speciosa	(Griseb.) Cornejo & Iltis	2	0	0	0	NA	1972	Capparaceae	tropicos	http://www.tropicos.org/Name/50326604	Grandtner	dbh > 10cm
Anisomeris ribesioides	(Benth. ex A. Gray) Rusby	2	0	0	0	NA	1936	Rubiaceae	tropicos	http://www.tropicos.org/Name/27910916	Grandtner	dbh > 10cm
Anisophyllea guianensis	Sandwith	27	9	140	15	8.99043e+07	1900	Anisophylleaceae	tropicos	http://www.tropicos.org/Name/27600113	Grandtner	dbh > 10cm
Anisophyllea manausensis	Pires & W. Rodrigues	42	4	70	40	2.72019e+07	1965	Anisophylleaceae	tropicos	http://www.tropicos.org/Name/50188285	Grandtner	dbh > 10cm
Annona acutiflora	Mart.	1	1	0	0	NA	NA	Annonaceae	maas	doi: 10.1111/j.1756-1051.2011.01092.x	Grandtner	dbh > 10cm
Annona amazonica	R.E. Fr.	51	23	9	7	5.34856e+06	1926	Annonaceae	maas	doi: 10.1111/j.1756-1051.2011.01092.x	Grandtner	dbh > 10cm
Annona ambotay	Aubl.	298	73	83	59	5.87613e+07	1926	Annonaceae	maas	doi: 10.1111/j.1756-1051.2011.01092.x	Grandtner	dbh > 10cm	y
Annona andicola	(Maas & Westra) H. Rainer	4	4	0	0	NA	1981	Annonaceae	maas	doi: 10.1111/j.1756-1051.2011.01092.x	Grandtner	dbh > 10cm
Annona angustifolia	Huber	3	3	0	0	NA	1906	Annonaceae	maas	doi: 10.1111/j.1756-1051.2011.01092.x	Oliveira	H > 4m
Annona annonoides	(R.E. Fr.) Maas & Westra	7	3	0	0	NA	1934	Annonaceae	maas	doi: 10.1111/j.1756-1051.2011.01092.x	Grandtner	dbh > 10cm
Annona asplundiana	R.E. Fr.	10	7	0	0	NA	1976	Annonaceae	maas	doi: 10.1111/j.1756-1051.2011.01092.x	Grandtner	dbh > 10cm
Annona atabapensis	Kunth	2	1	0	0	NA	1996	Annonaceae	maas	doi: 10.1111/j.1756-1051.2011.01092.x	Grandtner	dbh > 10cm
Annona aurantiaca	Barb. Rodr.	5	0	0	0	NA	1900	Annonaceae	maas	doi: 10.1111/j.1756-1051.2011.01092.x	Grandtner	dbh > 10cm
Annona bahiensis	(Maas & Westra) H. Rainer	1	1	0	0	NA	1984	Annonaceae	maas	doi: 10.1111/j.1756-1051.2011.01092.x	Grandtner	dbh > 10cm
Annona boliviana	(R.E. Fr.) H. Rainer	10	5	0	0	NA	1939	Annonaceae	tropicos	http://www.tropicos.org/Name/100289437	Oliveira	H > 4m
Annona burchellii	R.E. Fr.	1	1	0	0	NA	1980	Annonaceae	maas	doi: 10.1111/j.1756-1051.2011.01092.x	new	assumed
Annona cacans	Warm.	2	1	0	0	NA	1986	Annonaceae	maas	doi: 10.1111/j.1756-1051.2011.01092.x	Grandtner	dbh > 10cm
Annona calcarata	(R.E. Fr.) H. Rainer	8	4	0	0	NA	1933	Annonaceae	maas	doi: 10.1111/j.1756-1051.2011.01092.x	Grandtner	dbh > 10cm
Annona cascarilloides	C. Wright ex Griseb.	9	2	0	0	NA	1924	Annonaceae	maas	doi: 10.1111/j.1756-1051.2011.01092.x	new	assumed
Annona centrantha	(R.E. Fr.) H. Rainer	10	7	2	2	828218	1984	Annonaceae	maas	doi: 10.1111/j.1756-1051.2011.01092.x	Grandtner	dbh > 10cm
Annona cherimola	Mill.	1	1	0	0	NA	2001	Annonaceae	maas	doi: 10.1111/j.1756-1051.2011.01092.x	Grandtner	dbh > 10cm
Annona cordifolia	(SzyszyÅ‚.) R.E. Fr.	17	8	0	0	NA	1967	Annonaceae	maas	doi: 10.1111/j.1756-1051.2011.01092.x	new	assumed
Annona coriacea	Mart.	60	17	2	1	557612	1907	Annonaceae	maas	doi: 10.1111/j.1756-1051.2011.01092.x	Grandtner	dbh > 10cm
Annona cornifolia	A. St.-Hil.	7	2	0	0	NA	1972	Annonaceae	maas	doi: 10.1111/j.1756-1051.2011.01092.x	Grandtner	dbh > 10cm
Annona crassiflora	Mart.	13	3	0	0	NA	1900	Annonaceae	maas	doi: 10.1111/j.1756-1051.2011.01092.x	Grandtner	dbh > 10cm
Annona cuspidata	(Mart.) H. Rainer	122	38	18	11	2.08922e+07	1900	Annonaceae	maas	doi: 10.1111/j.1756-1051.2011.01092.x	Grandtner	dbh > 10cm
Annona deminuta	R.E. Fr.	16	10	0	0	NA	1968	Annonaceae	maas	doi: 10.1111/j.1756-1051.2011.01092.x	Grandtner	dbh > 10cm
Annona densicoma	Mart.	99	31	3	3	1.85737e+06	1918	Annonaceae	maas	doi: 10.1111/j.1756-1051.2011.01092.x	Grandtner	dbh > 10cm
Annona dioica	A. St.-Hil.	27	7	0	0	NA	1984	Annonaceae	maas	doi: 10.1111/j.1756-1051.2011.01092.x	new	assumed
Annona dolabripetala	Raddi	4	3	0	0	NA	1986	Annonaceae	maas	doi: 10.1111/j.1756-1051.2011.01092.x	Grandtner	dbh > 10cm
Annona dolichopetala	(R.E. Fr.) H. Rainer	11	4	9	7	3.80956e+06	1979	Annonaceae	maas	doi: 10.1111/j.1756-1051.2011.01092.x	Grandtner	dbh > 10cm
Annona dolichophylla	R.E. Fr.	32	13	10	7	7.24039e+06	1974	Annonaceae	maas	doi: 10.1111/j.1756-1051.2011.01092.x	Grandtner	dbh > 10cm
Annona duckei	Diels	29	14	24	16	9.40805e+06	1973	Annonaceae	maas	doi: 10.1111/j.1756-1051.2011.01092.x	Grandtner	dbh > 10cm
Annona echinata	Dunal	38	11	0	0	NA	1913	Annonaceae	maas	doi: 10.1111/j.1756-1051.2011.01092.x	Grandtner	dbh > 10cm
Annona edulis	(Triana & Planch.) H. Rainer	97	34	48	30	3.10017e+07	1940	Annonaceae	maas	doi: 10.1111/j.1756-1051.2011.01092.x	Grandtner	dbh > 10cm
Annona emarginata	(Schltdl.) H. Rainer	4	0	1	1	975614	1973	Annonaceae	maas	doi: 10.1111/j.1756-1051.2011.01092.x	Grandtner	dbh > 10cm
Annona excellens	R.E. Fr.	48	20	6	6	5.62002e+06	1911	Annonaceae	maas	doi: 10.1111/j.1756-1051.2011.01092.x	Grandtner	dbh > 10cm
Annona exsucca	DC. ex Dunal	600	107	137	55	1.47168e+08	1841	Annonaceae	maas	doi: 10.1111/j.1756-1051.2011.01092.x	Grandtner	dbh > 10cm
Annona fendleri	(R.E. Fr.) H. Rainer	1	0	0	0	NA	1979	Annonaceae	maas	doi: 10.1111/j.1756-1051.2011.01092.x	Grandtner	dbh > 10cm
Annona foetida	Mart.	187	48	31	22	2.69847e+07	1903	Annonaceae	maas	doi: 10.1111/j.1756-1051.2011.01092.x	Grandtner	dbh > 10cm
Annona fosteri	(Maas & Westra) H. Rainer	10	5	15	6	1.06322e+07	1973	Annonaceae	maas	doi: 10.1111/j.1756-1051.2011.01092.x	Grandtner	dbh > 10cm
Annona frutescens	R.E. Fr.	1	1	0	0	NA	1987	Annonaceae	maas	doi: 10.1111/j.1756-1051.2011.01092.x	new	assumed
Annona gardneri	R.E. Fr.	1	1	0	0	NA	2011	Annonaceae	maas	doi: 10.1111/j.1756-1051.2011.01092.x	new	assumed
Annona gigantophylla	(R.E. Fr.) R.E. Fr.	9	3	0	0	NA	1977	Annonaceae	maas	doi: 10.1111/j.1756-1051.2011.01092.x	Grandtner	dbh > 10cm
Annona glabra	L.	119	27	1	1	2.42334e+06	1888	Annonaceae	maas	doi: 10.1111/j.1756-1051.2011.01092.x	Grandtner	dbh > 10cm
Annona glaucophylla	R.E. Fr.	4	0	0	0	NA	1971	Annonaceae	maas	doi: 10.1111/j.1756-1051.2011.01092.x	new	assumed
Annona glomerulifera	(Maas & Westra) H. Rainer	9	7	6	5	1.57767e+06	1979	Annonaceae	maas	doi: 10.1111/j.1756-1051.2011.01092.x	Grandtner	dbh > 10cm
Annona haematantha	Miq.	48	13	1	1	2.64839e+06	1944	Annonaceae	maas	doi: 10.1111/j.1756-1051.2011.01092.x	ATDN	dbh > 10cm
Annona helosioides	(Maas & Westra) H. Rainer	3	3	6	6	2.23904e+06	1986	Annonaceae	maas	doi: 10.1111/j.1756-1051.2011.01092.x	Grandtner	dbh > 10cm
Annona herzogii	(R.E. Fr.) H. Rainer	6	6	4	2	4.02217e+06	1984	Annonaceae	maas	doi: 10.1111/j.1756-1051.2011.01092.x	Grandtner	dbh > 10cm
Annona hispida	(Maas & Westra) H. Rainer	9	7	0	0	NA	1968	Annonaceae	maas	doi: 10.1111/j.1756-1051.2011.01092.x	Grandtner	dbh > 10cm
Annona hypoglauca	Mart.	347	95	93	18	7.4108e+07	1900	Annonaceae	maas	doi: 10.1111/j.1756-1051.2011.01092.x	new	dbh > 10cm
Annona impressivenia	Saff. ex R.E. Fr.	0	0	0	0	NA	NA	Annonaceae	tropicos	http://www.tropicos.org/Name/1600070	Oliveira	H > 4m
Annona insignis	R.E. Fr.	23	10	1	1	801973	1931	Annonaceae	maas	doi: 10.1111/j.1756-1051.2011.01092.x	ATDN	dbh > 10cm
Annona iquitensis	R.E. Fr.	2	1	0	0	NA	1977	Annonaceae	maas	doi: 10.1111/j.1756-1051.2011.01092.x	new	assumed
Annona jahnii	Saff.	39	10	0	0	NA	1908	Annonaceae	maas	doi: 10.1111/j.1756-1051.2011.01092.x	Grandtner	dbh > 10cm
Annona jucunda	(Diels) H. Rainer	21	12	1	1	723623	1902	Annonaceae	maas	doi: 10.1111/j.1756-1051.2011.01092.x	Grandtner	dbh > 10cm
Annona leptopetala	(R.E. Fr.) H. Rainer	1	1	2	1	5.78803e+06	1995	Annonaceae	maas	doi: 10.1111/j.1756-1051.2011.01092.x	Grandtner	dbh > 10cm
Annona macrocalyx	R.E. Fr.	7	2	0	0	NA	1929	Annonaceae	tropicos	http://www.tropicos.org/Name/1600075	Oliveira	H > 4m
Annona malmeana	R.E. Fr.	0	0	0	0	NA	NA	Annonaceae	tropicos	http://www.tropicos.org/Name/1600076	Oliveira	H > 4m
Annona mammifera	(Maas & Westra) H. Rainer	2	1	0	0	NA	1995	Annonaceae	maas	doi: 10.1111/j.1756-1051.2011.01092.x	Grandtner	dbh > 10cm
Annona montana	Macfad.	171	72	50	28	4.96427e+07	1837	Annonaceae	maas	doi: 10.1111/j.1756-1051.2011.01092.x	Grandtner	dbh > 10cm
Annona monticola	Mart.	9	8	0	0	NA	1983	Annonaceae	maas	doi: 10.1111/j.1756-1051.2011.01092.x	new	assumed
Annona mucosa	Jacq.	176	62	8	7	4.92709e+06	1852	Annonaceae	maas	doi: 10.1111/j.1756-1051.2011.01092.x	Grandtner	dbh > 10cm
Annona neglecta	R.E. Fr.	18	10	0	0	NA	1972	Annonaceae	maas	doi: 10.1111/j.1756-1051.2011.01092.x	Grandtner	dbh > 10cm
Annona neoamazonica	H.Rainer	1	1	1	1	1.11892e+06	1945	Annonaceae	maas	doi: 10.1111/j.1756-1051.2011.01092.x	Grandtner	dbh > 10cm
Annona neochrysocarpa	H. Rainer	9	6	6	3	5.54753e+06	1979	Annonaceae	maas	doi: 10.1111/j.1756-1051.2011.01092.x	Grandtner	dbh > 10cm
Annona neoecuadoarensis	H. Rainer	0	0	0	0	NA	NA	Annonaceae	tropicos	http://www.tropicos.org/Name/100289486	Oliveira	H > 4m
Annona neoecuadorensis	H. Rainer	4	1	0	0	NA	1984	Annonaceae	maas	doi: 10.1111/j.1756-1051.2011.01092.x	Grandtner	dbh > 10cm
Annona neoelliptica	H.Rainer & Maas	8	1	7	5	2.63077e+06	1982	Annonaceae	maas	doi: 10.1111/j.1756-1051.2011.01092.x	Grandtner	dbh > 10cm
Annona neoinsignis	H. Rainer	88	13	43	31	3.94823e+07	1910	Annonaceae	maas	doi: 10.1111/j.1756-1051.2011.01092.x	Grandtner	dbh > 10cm
Annona neolaurifolia	H. Rainer	2	1	0	0	NA	1964	Annonaceae	maas	doi: 10.1111/j.1756-1051.2011.01092.x	Grandtner	dbh > 10cm
Annona neosalicifolia	H. Rainer	4	2	0	0	NA	1973	Annonaceae	maas	doi: 10.1111/j.1756-1051.2011.01092.x	Grandtner	dbh > 10cm
Annona neosericea	H. Rainer	1	1	0	0	NA	2011	Annonaceae	maas	doi: 10.1111/j.1756-1051.2011.01092.x	Grandtner	dbh > 10cm
Annona neoulei	H. Rainer	9	5	0	0	NA	1902	Annonaceae	maas	doi: 10.1111/j.1756-1051.2011.01092.x	Grandtner	dbh > 10cm
Annona nitida	Mart.	65	13	0	0	NA	1903	Annonaceae	maas	doi: 10.1111/j.1756-1051.2011.01092.x	Grandtner	dbh > 10cm
Annona nutans	(R.E. Fr.) R.E. Fr.	1	0	0	0	NA	1967	Annonaceae	maas	doi: 10.1111/j.1756-1051.2011.01092.x	Grandtner	dbh > 10cm
Annona paludosa	Aubl.	137	23	1	1	1.9858e+06	1926	Annonaceae	maas	doi: 10.1111/j.1756-1051.2011.01092.x	Grandtner	dbh > 10cm	y
Annona papilionella	(Diels) H. Rainer	67	31	199	66	1.0938e+08	1979	Annonaceae	maas	doi: 10.1111/j.1756-1051.2011.01092.x	Grandtner	dbh > 10cm
Annona paraensis	(Mart.) R.E. Fr.	0	0	0	0	NA	NA	Annonaceae	tropicos	http://www.tropicos.org/Name/100289500	Oliveira	H > 4m
Annona poeppigii	(Mart.) Maas & Westra	1	1	1	1	819633	1991	Annonaceae	maas	doi: 10.1111/j.1756-1051.2011.01092.x	Grandtner	dbh > 10cm
Annona prevostiae	H. Rainer	36	3	8	6	1.34274e+06	1917	Annonaceae	maas	doi: 10.1111/j.1756-1051.2011.01092.x	ATDN	dbh > 10cm
Annona purpurea	Moc. & Sessé ex Dunal	1	1	0	0	NA	1982	Annonaceae	maas	doi: 10.1111/j.1756-1051.2011.01092.x	Grandtner	dbh > 10cm
Annona rensoniana	(Standl.) H. Rainer	1	1	0	0	NA	1996	Annonaceae	maas	doi: 10.1111/j.1756-1051.2011.01092.x	Grandtner	dbh > 10cm
Annona reticulata	L.	6	5	0	0	NA	1976	Annonaceae	maas	doi: 10.1111/j.1756-1051.2011.01092.x	Grandtner	dbh > 10cm
Annona rigida	R.E. Fr.	1	0	0	0	NA	1952	Annonaceae	tropicos	http://www.tropicos.org/Name/100289503	Oliveira	H > 4m
Annona saffordiana	R.E. Fr.	3	1	0	0	NA	1973	Annonaceae	maas	doi: 10.1111/j.1756-1051.2011.01092.x	new	assumed
Annona salzmannii	A. DC.	46	7	45	8	4.2575e+07	1935	Annonaceae	maas	doi: 10.1111/j.1756-1051.2011.01092.x	Grandtner	dbh > 10cm
Annona scandens	Diels	16	13	0	0	NA	1902	Annonaceae	maas	doi: 10.1111/j.1756-1051.2011.01092.x	new	assumed
Annona schunkei	(Maas & Westra) H. Rainer	6	4	1	1	2.51945e+06	1981	Annonaceae	maas	doi: 10.1111/j.1756-1051.2011.01092.x	Grandtner	dbh > 10cm
Annona sericea	Dunal	262	56	10	5	4.53336e+06	1886	Annonaceae	maas	doi: 10.1111/j.1756-1051.2011.01092.x	Grandtner	dbh > 10cm
Annona spinescens	Mart.	1	0	0	0	NA	NA	Annonaceae	maas	doi: 10.1111/j.1756-1051.2011.01092.x	Grandtner	dbh > 10cm
Annona squamosa	L.	34	14	5	1	1.44701e+07	1837	Annonaceae	maas	doi: 10.1111/j.1756-1051.2011.01092.x	Grandtner	dbh > 10cm
Annona sylvatica	A. St.-Hil.	3	1	0	0	NA	1977	Annonaceae	maas	doi: 10.1111/j.1756-1051.2011.01092.x	Grandtner	dbh > 10cm
Annona symphyocarpa	Sandwith	61	18	35	23	2.48863e+07	1923	Annonaceae	maas	doi: 10.1111/j.1756-1051.2011.01092.x	Grandtner	dbh > 10cm
Annona tenuiflora	Mart.	14	6	0	0	NA	1944	Annonaceae	maas	doi: 10.1111/j.1756-1051.2011.01092.x	Grandtner	dbh > 10cm
Annona tenuipes	R.E. Fr.	0	0	0	0	NA	NA	Annonaceae	tropicos	http://www.tropicos.org/Name/50294459	Oliveira	H > 4m
Annona tomentosa	R.E. Fr.	15	4	0	0	NA	1973	Annonaceae	maas	doi: 10.1111/j.1756-1051.2011.01092.x	new	assumed
Annona warmingiana	Mello-Silva & Pirani	1	0	0	0	NA	1996	Annonaceae	maas	doi: 10.1111/j.1756-1051.2011.01092.x	new	assumed
Annona williamsii	(Rusby ex R.E. Fr.) H. Rainer	24	12	1	1	410857	1968	Annonaceae	maas	doi: 10.1111/j.1756-1051.2011.01092.x	Grandtner	dbh > 10cm
Anomalocalyx uleanus	(Pax & K. Hoffm.) Ducke	103	15	86	18	1.63698e+08	1935	Euphorbiaceae	tropicos	http://www.tropicos.org/Name/50082160	Grandtner	dbh > 10cm
Anomospermum grandifolium	Eichler	53	27	4	3	3.98487e+06	1901	Menispermaceae	tropicos	http://www.tropicos.org/Name/20600123	Grandtner	dbh > 10cm
Anomospermum reticulatum	(Mart.) Eichler	139	36	4	3	1.54911e+06	1903	Menispermaceae	tropicos	http://www.tropicos.org/Name/20600034	Grandtner	dbh > 10cm
Anomospermum schomburgkii	Miers	7	1	0	0	NA	NA	Menispermaceae	tropicos	http://www.tropicos.org/Name/50150582	Grandtner	dbh > 10cm
Anomospermum solimoesanum	(Moldenke) Krukoff & Barneby	25	13	0	0	NA	1936	Menispermaceae	tropicos	http://www.tropicos.org/Name/20600528	ATDN	dbh > 10cm
Anthodiscus amazonicus	Gleason & A.C. Sm.	42	20	7	4	1.68174e+07	1934	Caryocaraceae	tropicos	http://www.tropicos.org/Name/6200001	Grandtner	dbh > 10cm
Anthodiscus klugii	Standl. ex Prance	15	11	23	20	1.36657e+07	1983	Caryocaraceae	tropicos	http://www.tropicos.org/Name/6200004	Grandtner	dbh > 10cm
Anthodiscus mazarunensis	Gilly	24	8	0	0	NA	1939	Caryocaraceae	tropicos	http://www.tropicos.org/Name/6200005	Grandtner	dbh > 10cm
Anthodiscus montanus	Gleason	1	0	0	0	NA	NA	Caryocaraceae	tropicos	http://www.tropicos.org/Name/6200006	Grandtner	dbh > 10cm
Anthodiscus obovatus	Benth. ex Wittm.	17	8	2	2	1.84734e+06	1932	Caryocaraceae	tropicos	http://www.tropicos.org/Name/6200007	Grandtner	dbh > 10cm
Anthodiscus peruanus	Baill.	22	11	6	5	4.59722e+06	1927	Caryocaraceae	tropicos	http://www.tropicos.org/Name/6200018	Grandtner	dbh > 10cm
Anthodiscus pilosus	Ducke	26	9	23	15	1.42087e+07	1945	Caryocaraceae	tropicos	http://www.tropicos.org/Name/6200009	Grandtner	dbh > 10cm
Anthodiscus trifoliatus	G. Mey.	14	4	0	0	NA	1888	Caryocaraceae	tropicos	http://www.tropicos.org/Name/6200036	Grandtner	dbh > 10cm
Anthonotha acuminata	(De Wild.) Léonard	1	1	0	0	NA	1989	Fabaceae	tropicos	http://www.tropicos.org/Name/13050940	new	assumed
Antiaris toxicaria	Lesch.	2	2	0	0	NA	1933	Moraceae	tropicos	http://www.tropicos.org/Name/21300876	Haripersaud	dbh > 10cm
Antidesma bunius	(L.) Spreng.	1	0	0	0	NA	1961	Phyllanthaceae	tropicos; usda	http://www.tropicos.org/Name/12800007;http://plants.usda.gov/java/profile?symbol=ANBU3	new	assumed
Antidesma ghaesembilla	Gaertn.	4	1	0	0	NA	1926	Phyllanthaceae	tropicos	http://www.tropicos.org/Name/12800120	Haripersaud	dbh > 10cm
Antonia ovata	Pohl	345	61	137	33	4.06306e+07	1863	Loganiaceae	tropicos	http://www.tropicos.org/Name/19000826	Grandtner	dbh > 10cm
Antrocaryon amazonicum	(Ducke) B.L. Burtt	40	11	7	5	8.15056e+06	1918	Anacardiaceae	tropicos	http://www.tropicos.org/Name/50292281	Grandtner	dbh > 10cm
Aparisthmium cordatum	(A. Juss.) Baill.	824	158	570	119	6.5357e+08	1887	Euphorbiaceae	tropicos	http://www.tropicos.org/Name/12802447	Grandtner	dbh > 10cm
Apeiba aspera	Aubl.	148	62	757	185	4.01702e+08	1955	Malvaceae	tropicos	http://www.tropicos.org/Name/32200230	Grandtner	dbh > 10cm
Apeiba echinata	Gaertn.	228	61	49	6	1.34862e+08	1918	Malvaceae	tropicos	http://www.tropicos.org/Name/32200630	Grandtner	dbh > 10cm
Apeiba glabra	Aubl.	219	40	412	122	195071607	1845	Malvaceae	tropicos	http://www.tropicos.org/Name/32200632	Grandtner	dbh > 10cm	y
Apeiba hispida	Gaertn.	0	0	0	0	NA	NA	Malvaceae	tropicos	http://www.tropicos.org/Name/50008397	Oliveira	H > 4m
Apeiba macropetala	Ducke	52	24	27	5	3.4967e+07	1929	Malvaceae	tropicos	http://www.tropicos.org/Name/32200076	Grandtner	dbh > 10cm
Apeiba membranacea	Spruce ex Benth.	283	62	6	1	1.17254e+07	1904	Malvaceae	tropicos	http://www.tropicos.org/Name/32200077	Grandtner	dbh > 10cm
Apeiba petoumo	Aubl.	164	35	563	165	2.32923e+08	1834	Malvaceae	tropicos	http://www.tropicos.org/Name/32200078	Grandtner	dbh > 10cm	y
Apeiba schomburgkii	Szyszy?.	72	22	46	20	6.79192e+07	1841	Malvaceae	tropicos	http://www.tropicos.org/Name/32200079	Grandtner	dbh > 10cm
Apeiba tibourbou	Aubl.	651	159	217	86	4.59159e+08	1838	Malvaceae	tropicos	http://www.tropicos.org/Name/32200231	ATDN	dbh > 10cm	y
Apeiba trombetensis	Dorr	3	0	0	0	NA	1978	Malvaceae	tropicos	http://www.tropicos.org/Name/100387391	new	assumed
Apeiba uittienii	Jans.-Jac. & Westra	13	6	3	2	4.62126e+06	1916	Malvaceae	tropicos	http://www.tropicos.org/Name/50163080	ATDN	dbh > 10cm
Aphananthe monoica	(Hemsl.) J.-F. Leroy	1	1	0	0	NA	1966	Cannabaceae	tropicos	http://www.tropicos.org/Name/33300221	Haripersaud	dbh > 10cm
Aphandra natalia	(Balslev & A.J. Hend.) Barfod	18	11	4	2	1.07684e+07	1985	Arecaceae	tropicos	http://www.tropicos.org/Name/2401868	Grandtner	dbh > 10cm
Appunia aurantiaca	(Krause) Sandwith	12	6	0	0	NA	1908	Rubiaceae	tropicos	http://www.tropicos.org/Name/27910991	FloraBrasil	assumed
Appunia megalantha	C.M.Taylor & Lorence	0	0	0	0	NA	NA	Rubiaceae	ipni; plantlist	http://www.theplantlist.org/tpl1.1/record/kew-462154	new	assumed
Appunia peduncularis	(Kunth) Delprete	9	6	0	0	NA	1969	Rubiaceae	tropicos	http://www.tropicos.org/Name/100375886	Grandtner	dbh > 10cm
Appunia surinamensis	(Bremek.) Steyerm.	9	4	0	0	NA	1957	Rubiaceae	tropicos	http://www.tropicos.org/Name/27910993	new	assumed
Appunia tenuiflora	(Benth.) Jacks. & Hook. f.	179	39	0	0	NA	1839	Rubiaceae	tropicos	http://www.tropicos.org/Name/27910994	FloraBrasil	assumed
Appunia triphylla	Ducke	18	6	0	0	NA	1910	Rubiaceae	tropicos	http://www.tropicos.org/Name/27900357	FloraBrasil	assumed
Aptandra caudata	A.H. Gentry & R. Ortiz	13	3	0	0	NA	1983	Olacaceae	tropicos	http://www.tropicos.org/Name/22900212	Grandtner	dbh > 10cm
Aptandra liriosmoides	Spruce ex Miers	26	12	0	0	NA	1852	Olacaceae	tropicos	http://www.tropicos.org/Name/22900002	Grandtner	dbh > 10cm
Aptandra tubicina	(Poepp.) Benth. ex Miers	256	46	80	32	8.01e+07	1852	Olacaceae	tropicos	http://www.tropicos.org/Name/22900004	Grandtner	dbh > 10cm
Apuleia leiocarpa	(Vogel) J.F. Macbr.	231	76	265	94	2.07615e+08	1872	Fabaceae	tropicos	http://www.tropicos.org/Name/13015804	Grandtner	dbh > 10cm
Arachnothryx peruviana	(Standl.) Steyerm.	7	6	0	0	NA	1924	Rubiaceae	tropicos	http://www.tropicos.org/Name/27910040	Grandtner	dbh > 10cm
Arachnothryx reflexa	(Benth.) Planch.	3	2	0	0	NA	1947	Rubiaceae	tropicos	http://www.tropicos.org/Name/27911089	Oliveira	H > 4m
Aralia excelsa	(Griseb.) J. Wen	0	0	0	0	NA	NA	Araliaceae	tropicos	http://www.tropicos.org/Name/50285047	Oliveira	H > 4m
Aralia soratensis	Marchal	1	1	2	1	1.95123e+06	1987	Araliaceae	tropicos	http://www.tropicos.org/Name/2200495	Grandtner	dbh > 10cm
Aralia warmingiana	(Marchal) J. Wen	0	0	0	0	NA	NA	Araliaceae	tropicos	http://www.tropicos.org/Name/50187710	Grandtner	dbh > 10cm
Arapatiella psilophylla	(Harms) R.S. Cowan	16	7	0	0	NA	1968	Fabaceae	tropicos	http://www.tropicos.org/Name/13002060	Grandtner	dbh > 10cm
Araracuara vetusta	Fern.Alonso	1	1	0	0	NA	2013	Rhamnaceae	plantlist	http://www.theplantlist.org/tpl1.1/record/kew-2888498	COAH	dbh > 10cm
Archontophoenix alexandrae	(F. Muell.) H. Wendl. & Drude	3	1	0	0	NA	1963	Arecaceae	tropicos; usda	http://www.tropicos.org/Name/2401875;http://plants.usda.gov/java/profile?symbol=ARAL	Haripersaud	dbh > 10cm
Archytaea angustifolia	Maguire	5	4	0	0	NA	1981	Bonnetiaceae	tropicos	http://www.tropicos.org/Name/31600327	Grandtner	dbh > 10cm
Archytaea triflora	Mart.	77	16	1	1	1.09735e+06	1881	Bonnetiaceae	tropicos	http://www.tropicos.org/Name/31600325	Grandtner	dbh > 10cm
Ardisia elliptica	Thunb.	1	0	0	0	NA	1992	Primulaceae	tropicos; usda	http://www.tropicos.org/Name/22001134;http://plants.usda.gov/java/profile?symbol=AREL4	new	assumed
Ardisia guianensis	(Aubl.) Mez	216	51	3	2	3.65168e+06	1841	Primulaceae	tropicos	http://www.tropicos.org/Name/22000596	Grandtner	dbh > 10cm
Ardisia huallagae	Mez	16	8	0	0	NA	1940	Primulaceae	plantlist	http://www.theplantlist.org/tpl1.1/record/kew-2648053;http://www.tropicos.org/Name/22000070	tropicos-lists	tree
Ardisia loretensis	Lundell	27	16	0	0	NA	1929	Primulaceae	tropicos	http://www.tropicos.org/Name/22000077	Grandtner	dbh > 10cm
Ardisia nigrovirens	J.F. Macbr.	6	3	0	0	NA	1973	Primulaceae	plantlist	http://www.theplantlist.org/tpl1.1/record/kew-2648375	tropicos-lists	tree
Ardisia panurensis	Mez	17	5	0	0	NA	1852	Primulaceae	tropicos	http://www.tropicos.org/Name/22000091	Grandtner	dbh > 10cm
Ardisia semicrenata	Mart.	1	0	0	0	NA	1977	Primulaceae	tropicos	http://www.tropicos.org/Name/22000113	new	assumed
Ardisia weberbaueri	Mez	27	7	0	0	NA	1911	Primulaceae	tropicos	http://www.tropicos.org/Name/22000794	Oliveira	H > 4m
Aripuana cullmaniorum	Struwe, Maas & V.A. Albert	13	2	0	0	NA	1976	Gentianaceae	tropicos	http://www.tropicos.org/Name/50110077	FloraBrasil	assumed
Artanthe angustifolia	(Lam.) Miq.	34	8	0	0	NA	1969	Piperaceae	tropicos	http://www.tropicos.org/Name/50293106	Grandtner	dbh > 10cm
Asimina pygmaea	(W. Bartram) Dunal	1	0	0	0	NA	1994	Annonaceae	maas	doi: 10.1111/j.1756-1051.2011.01092.x	new	assumed
Aspidosperma acanthocarpum	Markgr.	1	0	0	0	NA	1932	Apocynaceae	tropicos	http://www.tropicos.org/Name/1800825	Grandtner	dbh > 10cm
Aspidosperma album	(Vahl) Benoist ex Pichon	113	35	178	63	1.31246e+08	1915	Apocynaceae	tropicos	http://www.tropicos.org/Name/1805662	Grandtner	dbh > 10cm
Aspidosperma araracanga	Marcondes-Ferreira	23	10	26	11	3.29771e+07	1903	Apocynaceae	tropicos	http://www.tropicos.org/Name/1805767	Grandtner	dbh > 10cm
Aspidosperma auriculatum	Markgr.	4	2	43	13	5.6628e+07	1923	Apocynaceae	tropicos	http://www.tropicos.org/Name/1800093	Grandtner	dbh > 10cm
Aspidosperma australe	Müll. Arg.	6	3	1	1	591401	1902	Apocynaceae	tropicos	http://www.tropicos.org/Name/1800094	Grandtner	dbh > 10cm
Aspidosperma camporum	Müll. Arg.	2	1	0	0	NA	1970	Apocynaceae	tropicos	http://www.tropicos.org/Name/1800095	Grandtner	dbh > 10cm
Aspidosperma capitatum	L.O. Williams	8	6	1	1	860345	1983	Apocynaceae	tropicos	http://www.tropicos.org/Name/1800096	Grandtner	dbh > 10cm
Aspidosperma carapanauba	Pichon	73	15	66	36	8.14223e+07	1932	Apocynaceae	tropicos	http://www.tropicos.org/Name/1800097	Grandtner	dbh > 10cm
Aspidosperma cuspa	(Kunth) S.F. Blake ex Pittier	6	4	0	0	NA	1982	Apocynaceae	tropicos	http://www.tropicos.org/Name/1801226	Grandtner	dbh > 10cm
Aspidosperma cylindrocarpon	Müll. Arg.	36	12	138	16	1.25064e+08	1976	Apocynaceae	tropicos	http://www.tropicos.org/Name/1800102	Grandtner	dbh > 10cm
Aspidosperma darienense	Woodson ex Dwyer	30	10	102	14	3.93026e+07	1960	Apocynaceae	tropicos	http://www.tropicos.org/Name/1800830	Grandtner	dbh > 10cm
Aspidosperma decussatum	Woodson	13	9	0	0	NA	1967	Apocynaceae	tropicos	http://www.tropicos.org/Name/1800105	Grandtner	dbh > 10cm
Aspidosperma desmanthum	Benth. ex Müll. Arg.	278	83	216	98	1.4372e+08	1852	Apocynaceae	tropicos	http://www.tropicos.org/Name/1800106	Grandtner	dbh > 10cm
Aspidosperma discolor	A. DC.	62	18	78	12	5.62954e+07	1942	Apocynaceae	tropicos	http://www.tropicos.org/Name/1800107	Grandtner	dbh > 10cm
Aspidosperma eteanum	Markgr.	16	6	34	24	2.27776e+07	1907	Apocynaceae	tropicos	http://www.tropicos.org/Name/1800112	Grandtner	dbh > 10cm
Aspidosperma excelsum	Benth.	419	108	2233	339	1.22798e+09	1851	Apocynaceae	tropicos	http://www.tropicos.org/Name/1800114	Grandtner	dbh > 10cm
Aspidosperma fendleri	Woodson	2	2	34	13	1.28508e+07	1991	Apocynaceae	tropicos	http://www.tropicos.org/Name/1803164	Grandtner	dbh > 10cm
Aspidosperma glaucum	Monach.	1	1	0	0	NA	1949	Apocynaceae	tropicos	http://www.tropicos.org/Name/1803167	Grandtner	dbh > 10cm
Aspidosperma helstonei	Donsel.	37	8	2	2	3.7726e+06	1964	Apocynaceae	tropicos	http://www.tropicos.org/Name/50294534	Grandtner	dbh > 10cm
Aspidosperma inundatum	Ducke	10	5	5	4	1.29305e+06	1918	Apocynaceae	tropicos	http://www.tropicos.org/Name/1800122	Grandtner	dbh > 10cm
Aspidosperma leucocymosum	Kuhlm.	1	1	0	0	NA	NA	Apocynaceae	tropicos	http://www.tropicos.org/Name/1803171	Grandtner	dbh > 10cm
Aspidosperma macrocarpon	Mart.	123	37	98	23	9.68493e+07	1892	Apocynaceae	tropicos	http://www.tropicos.org/Name/1800130	Grandtner	dbh > 10cm
Aspidosperma macrophyllum	Müll. Arg.	32	6	0	0	NA	1841	Apocynaceae	tropicos	http://www.tropicos.org/Name/1800131	Grandtner	dbh > 10cm
Aspidosperma megalocarpon	Müll. Arg.	17	7	5	5	4.72681e+06	1953	Apocynaceae	tropicos	http://www.tropicos.org/Name/1802200	Grandtner	dbh > 10cm
Aspidosperma megaphyllum	Woodson	5	3	27	10	1.17702e+07	1933	Apocynaceae	tropicos	http://www.tropicos.org/Name/1803181	Grandtner	dbh > 10cm
Aspidosperma melanocalyx	Müll. Arg.	1	1	0	0	NA	1816	Apocynaceae	tropicos	http://www.tropicos.org/Name/1800134	Grandtner	dbh > 10cm
Aspidosperma multiflorum	A. DC.	81	20	66	12	4.2784e+07	1947	Apocynaceae	tropicos	http://www.tropicos.org/Name/1800135	Grandtner	dbh > 10cm
Aspidosperma myristicifolium	(Markgr.) Woodson	17	10	0	0	NA	1978	Apocynaceae	tropicos	http://www.tropicos.org/Name/1803184	Grandtner	dbh > 10cm
Aspidosperma nanum	Markgr.	2	0	9	3	7.17731e+06	1973	Apocynaceae	tropicos	http://www.tropicos.org/Name/1804401	ATDN	dbh > 10cm
Aspidosperma neblinae	Monach.	3	1	0	0	NA	1984	Apocynaceae	tropicos	http://www.tropicos.org/Name/1803185	Grandtner	dbh > 10cm
Aspidosperma nobile	Müll. Arg.	18	6	0	0	NA	1963	Apocynaceae	tropicos	http://www.tropicos.org/Name/1800137	Grandtner	dbh > 10cm
Aspidosperma oblongum	A. DC.	48	16	71	35	4.99623e+07	1915	Apocynaceae	tropicos	http://www.tropicos.org/Name/1800138	Grandtner	dbh > 10cm
Aspidosperma obscurinervium	Azambuja	14	3	13	6	1.50369e+07	1942	Apocynaceae	tropicos	http://www.tropicos.org/Name/1800139	Grandtner	dbh > 10cm
Aspidosperma pachypterum	Müll. Arg.	73	14	8	4	8.23848e+06	1952	Apocynaceae	tropicos	http://www.tropicos.org/Name/1800141	Grandtner	dbh > 10cm
Aspidosperma parvifolium	A. DC.	110	36	363	87	2.70419e+08	1904	Apocynaceae	tropicos	http://www.tropicos.org/Name/1802203	Grandtner	dbh > 10cm
Aspidosperma pichonianum	Woodson	5	2	18	7	5.14521e+07	1979	Apocynaceae	tropicos	http://www.tropicos.org/Name/1800143	Grandtner	dbh > 10cm
Aspidosperma polyneuron	Müll. Arg.	10	6	26	9	2.21308e+07	1988	Apocynaceae	tropicos	http://www.tropicos.org/Name/1800144	Grandtner	dbh > 10cm
Aspidosperma pyricollum	Müll. Arg.	1	0	0	0	NA	NA	Apocynaceae	tropicos	http://www.tropicos.org/Name/1800147	Grandtner	dbh > 10cm
Aspidosperma pyrifolium	Mart.	5	4	3	2	3.29734e+06	1956	Apocynaceae	tropicos	http://www.tropicos.org/Name/1800149	Grandtner	dbh > 10cm
Aspidosperma quebracho-blanco	Schltdl.	3	0	0	0	NA	1980	Apocynaceae	tropicos	http://www.tropicos.org/Name/1802205	Grandtner	dbh > 10cm
Aspidosperma quirandy	Hassl.	8	2	0	0	NA	1993	Apocynaceae	tropicos	http://www.tropicos.org/Name/1803205	Grandtner	dbh > 10cm
Aspidosperma ramiflorum	Müll. Arg.	3	2	0	0	NA	1976	Apocynaceae	tropicos	http://www.tropicos.org/Name/1800150	Grandtner	dbh > 10cm
Aspidosperma riedelii	Müll. Arg.	1	1	0	0	NA	NA	Apocynaceae	tropicos	http://www.tropicos.org/Name/1800153	Oliveira	H > 4m
Aspidosperma rigidum	Rusby	88	39	231	92	2.11776e+08	1911	Apocynaceae	tropicos	http://www.tropicos.org/Name/1805072	Grandtner	dbh > 10cm
Aspidosperma salgadense	Markgr.	1	0	0	0	NA	1910	Apocynaceae	tropicos	http://www.tropicos.org/Name/1803236	Grandtner	dbh > 10cm
Aspidosperma sandwithianum	Markgr.	43	17	25	20	1.62143e+07	1931	Apocynaceae	tropicos	http://www.tropicos.org/Name/1803245	Grandtner	dbh > 10cm
Aspidosperma schultesii	Woodson	113	26	95	23	1.52422e+08	1932	Apocynaceae	tropicos	http://www.tropicos.org/Name/1800156	Grandtner	dbh > 10cm
Aspidosperma spruceanum	Benth. ex Müll. Arg.	195	56	213	94	1.31892e+08	1852	Apocynaceae	tropicos	http://www.tropicos.org/Name/1800162	Grandtner	dbh > 10cm
Aspidosperma steyermarkii	Woodson	4	3	0	0	NA	1957	Apocynaceae	tropicos	http://www.tropicos.org/Name/1800164	Grandtner	dbh > 10cm
Aspidosperma subincanum	Mart. ex A. DC.	37	17	50	6	2.07419e+07	1837	Apocynaceae	tropicos	http://www.tropicos.org/Name/1802207	Grandtner	dbh > 10cm
Aspidosperma tomentosum	Mart.	34	9	19	4	2.08294e+07	1900	Apocynaceae	tropicos	http://www.tropicos.org/Name/1802208	Grandtner	dbh > 10cm
Aspidosperma triternatum	Rojas Acosta	2	0	0	0	NA	1980	Apocynaceae	tropicos	http://www.tropicos.org/Name/1805822	Grandtner	dbh > 10cm
Aspidosperma ulei	Markgr.	33	15	10	4	8.16285e+06	1909	Apocynaceae	tropicos	http://www.tropicos.org/Name/1800165	Grandtner	dbh > 10cm
Aspidosperma verbascifolium	Müll. Arg.	5	0	0	0	NA	1892	Apocynaceae	tropicos	http://www.tropicos.org/Name/1800167	MPEG	dbh > 10cm
Aspidosperma verruculosum	Müll. Arg.	64	19	29	13	2.88743e+07	1942	Apocynaceae	tropicos	http://www.tropicos.org/Name/1800168	Grandtner	dbh > 10cm
Aspidosperma williamii	Duarte	13	5	17	10	6.54915e+06	1968	Apocynaceae	tropicos	http://www.tropicos.org/Name/1800171	Grandtner	dbh > 10cm
Asteranthos brasiliensis	Desf.	66	9	0	0	NA	1854	Lecythidaceae	tropicos	http://www.tropicos.org/Name/17900325	Grandtner	dbh > 10cm
Asterogyne guianensis	Granv. & A.J. Hend.	4	2	0	0	NA	1984	Arecaceae	tropicos	http://www.tropicos.org/Name/50151083	Haripersaud	dbh > 10cm
Astrocaryum aculeatum	G. Mey.	118	62	391	65	5.39132e+08	1879	Arecaceae	tropicos	http://www.tropicos.org/Name/2401385	Grandtner	dbh > 10cm
Astrocaryum campestre	Mart.	12	5	0	0	NA	1979	Arecaceae	tropicos	http://www.tropicos.org/Name/2400172	new	assumed
Astrocaryum carnosum	F. Kahn & B. Millán	0	0	0	0	NA	NA	Arecaceae	plantlist	http://www.theplantlist.org/tpl1.1/record/kew-17509	tropicos-lists	tree
Astrocaryum chambira	Burret	56	24	206	65	1.10194e+08	1972	Arecaceae	tropicos	http://www.tropicos.org/Name/2400781	Grandtner	dbh > 10cm
Astrocaryum echinatum	Barb. Rodr.	0	0	0	0	NA	NA	Arecaceae	tropicos	http://www.tropicos.org/Name/50237765	Oliveira	H > 4m
Astrocaryum faranae	F. Kahn & E. Ferreira	7	4	0	0	NA	1989	Arecaceae	tropicos	http://www.tropicos.org/Name/100151282	Grandtner	dbh > 10cm
Astrocaryum farinosum	Barb. Rodr.	6	2	0	0	NA	1991	Arecaceae	tropicos	http://www.tropicos.org/Name/50237755	ATDN	dbh > 10cm
Astrocaryum giganteum	Barb. Rodr.	0	0	0	0	NA	NA	Arecaceae	tropicos	http://www.tropicos.org/Name/50237720	Oliveira	H > 4m
Astrocaryum gynacanthum	Mart.	209	61	458	11	2.08231e+08	1879	Arecaceae	tropicos	http://www.tropicos.org/Name/2400173	Grandtner	dbh > 10cm
Astrocaryum huaimi	Mart.	8	3	0	0	NA	1964	Arecaceae	tropicos	http://www.tropicos.org/Name/2401909	Grandtner	dbh > 10cm
Astrocaryum jauari	Mart.	45	29	325	36	3.66624e+08	1916	Arecaceae	tropicos	http://www.tropicos.org/Name/2400784	Grandtner	dbh > 10cm
Astrocaryum murumuru	Mart.	155	49	5831	201	2.47851e+09	1904	Arecaceae	tropicos	http://www.tropicos.org/Name/2400180	Grandtner	dbh > 10cm
Astrocaryum rodriguesii	Trail	9	5	5	3	3.12429e+06	1924	Arecaceae	tropicos	http://www.tropicos.org/Name/2401431	Grandtner	dbh > 10cm
Astrocaryum sciophilum	(Miq.) Pulle	70	21	1513	73	9.88133e+08	1879	Arecaceae	tropicos	http://www.tropicos.org/Name/2401579	Grandtner	dbh > 10cm
Astrocaryum scopatum	F. Kahn & B. Millán	2	1	0	0	NA	1973	Arecaceae	plantlist	http://www.theplantlist.org/tpl1.1/record/kew-17575	tropicos-lists	tree
Astrocaryum sociale	Barb. Rodr.	24	1	0	0	NA	1970	Arecaceae	tropicos	http://www.tropicos.org/Name/2401876	new	assumed
Astrocaryum triandrum	Galeano, R. Bernal & F. Kahn	0	0	0	0	NA	NA	Arecaceae	tropicos	http://www.tropicos.org/Name/50151110	Oliveira	H > 4m
Astrocaryum vulgare	Mart.	50	18	92	10	4.57922e+07	1837	Arecaceae	tropicos	http://www.tropicos.org/Name/2400186	Grandtner	dbh > 10cm
Astrocasia jacobinensis	(Müll. Arg.) G.L. Webster	3	3	0	0	NA	1984	Phyllanthaceae	tropicos	http://www.tropicos.org/Name/12806460	Grandtner	dbh > 10cm
Astronium concinnum	Schott ex Spreng.	1	0	0	0	NA	2000	Anacardiaceae	tropicos	http://www.tropicos.org/Name/50227677	Grandtner	dbh > 10cm
Astronium fraxinifolium	Schott ex Spreng.	19	8	48	6	6.10009e+07	1892	Anacardiaceae	tropicos	http://www.tropicos.org/Name/1300083	Grandtner	dbh > 10cm
Astronium gardneri	Mattick	3	0	0	0	NA	1978	Anacardiaceae	tropicos	http://www.tropicos.org/Name/50227674	MPEG	dbh > 10cm
Astronium gracile	Engl.	19	10	91	50	9.49467e+07	1967	Anacardiaceae	tropicos	http://www.tropicos.org/Name/1300761	Grandtner	dbh > 10cm
Astronium graveolens	Jacq.	30	19	129	29	1.76657e+08	1933	Anacardiaceae	tropicos	http://www.tropicos.org/Name/1300086	Grandtner	dbh > 10cm
Astronium lecointei	Ducke	125	42	224	114	3.4352e+08	1911	Anacardiaceae	tropicos	http://www.tropicos.org/Name/1300091	Grandtner	dbh > 10cm
Astronium nelson-rosae	Santin	1	1	0	0	NA	1997	Anacardiaceae	tropicos	http://www.tropicos.org/Name/50227682	Grandtner	dbh > 10cm
Astronium obliquum	Griseb.	5	4	127	57	9.50309e+07	1955	Anacardiaceae	tropicos	http://www.tropicos.org/Name/1300787	Grandtner	dbh > 10cm
Astronium ulei	Mattick	59	16	73	23	3.40984e+07	1909	Anacardiaceae	tropicos	http://www.tropicos.org/Name/1300788	Grandtner	dbh > 10cm
Ateleia guaraya	Herzog	11	4	7	2	1.04938e+07	1972	Fabaceae	tropicos	http://www.tropicos.org/Name/13017408	Grandtner	dbh > 10cm
Ateleia ovata	Mohlenbr.	1	0	0	0	NA	NA	Fabaceae	plantlist	http://www.theplantlist.org/tpl1.1/record/ild-16482	new	assumed
Ateleia venezuelensis	Mohlenbr.	0	0	0	0	NA	NA	Fabaceae	tropicos	http://www.tropicos.org/Name/13017421	Oliveira	H > 4m
Attalea butyracea	(Mutis ex L. f.) Wess. Boer	61	34	1948	68	1.77866e+09	1963	Arecaceae	tropicos	http://www.tropicos.org/Name/2401432	Grandtner	dbh > 10cm
Attalea camopiensis	(Glassman) Zona	2	2	0	0	NA	1974	Arecaceae	tropicos	http://www.tropicos.org/Name/50225115	new	assumed
Attalea compta	Mart.	1	0	0	0	NA	NA	Arecaceae	tropicos	http://www.tropicos.org/Name/2401500	Oliveira	H > 4m
Attalea dahlgreniana	(Bondar) Wess. Boer	6	3	0	0	NA	1956	Arecaceae	tropicos	http://www.tropicos.org/Name/50151124	Grandtner	dbh > 10cm
Attalea degranvillei	(Glassman) Zona	2	1	0	0	NA	1983	Arecaceae	tropicos	http://www.tropicos.org/Name/50225116	new	assumed
Attalea eichleri	(Drude) A.J. Hend.	13	3	0	0	NA	1949	Arecaceae	tropicos	http://www.tropicos.org/Name/50151127	new	assumed
Attalea exigua	Drude	1	0	0	0	NA	1989	Arecaceae	tropicos	http://www.tropicos.org/Name/2400188	new	assumed
Attalea guianensis	(Glassman) Zona	3	3	0	0	NA	1984	Arecaceae	tropicos	http://www.tropicos.org/Name/50225120	new	assumed
Attalea huebneri	(Burret) Zona	0	0	0	0	NA	NA	Arecaceae	tropicos	http://www.tropicos.org/Name/50225121	Oliveira	H > 4m
Attalea insignis	(Mart. ex H. Wendl.) Drude	45	21	5	1	2.06074e+06	1980	Arecaceae	tropicos	http://www.tropicos.org/Name/50009515	ATDN	dbh > 10cm		tree!
Attalea maripa	(Aubl.) Mart.	156	75	664	152	9.6474e+08	1877	Arecaceae	tropicos	http://www.tropicos.org/Name/50001093	Grandtner	dbh > 10cm	y
Attalea maripensis	(Glassman) Zona	3	2	0	0	NA	1985	Arecaceae	tropicos	http://www.tropicos.org/Name/50225128	Oliveira	H > 4m
Attalea microcarpa	Mart.	8	6	0	0	NA	2009	Arecaceae	tropicos	http://www.tropicos.org/Name/50062766	Plouvier 2015	dbh > 10cm
Attalea moorei	(Glassman) Zona	2	2	0	0	NA	1981	Arecaceae	tropicos	http://www.tropicos.org/Name/50225130	Grandtner	dbh > 10cm
Attalea phalerata	Mart. ex Spreng.	47	29	579	52	6.04529e+08	1964	Arecaceae	tropicos	http://www.tropicos.org/Name/50065600	Grandtner	dbh > 10cm
Attalea plowmanii	(Glassman) Zona	12	4	0	0	NA	1977	Arecaceae	tropicos	http://www.tropicos.org/Name/50225132	COAH	dbh > 10cm
Attalea salazarii	(Glassman) Zona	2	2	0	0	NA	1982	Arecaceae	tropicos	http://www.tropicos.org/Name/50225133	new	assumed
Attalea septuagenata	Dugand	0	0	0	0	NA	NA	Arecaceae	tropicos	http://www.tropicos.org/Name/2400195	Oliveira	H > 4m
Attalea speciosa	Mart. ex Spreng.	31	15	866	43	1.41616e+09	1912	Arecaceae	tropicos	http://www.tropicos.org/Name/50237823	Grandtner	dbh > 10cm
Attalea spectabilis	Mart.	13	5	0	0	NA	1861	Arecaceae	tropicos	http://www.tropicos.org/Name/2401442	new	assumed
Attalea teixeirana	(Bondar) Zona	1	0	0	0	NA	1953	Arecaceae	tropicos	http://www.tropicos.org/Name/50225110	new	assumed
Attalea tessmannii	Burret	14	8	1	1	1.40436e+06	1980	Arecaceae	tropicos	http://www.tropicos.org/Name/2400196	Grandtner	dbh > 10cm
Attalea weberbaueri	(Burret) Zona	1	1	0	0	NA	1976	Arecaceae	tropicos	http://www.tropicos.org/Name/50225135	new	assumed
Aulomyrcia curatellifolia	(DC.) O. Berg	1	0	0	0	NA	NA	Myrtaceae	tropicos	http://www.tropicos.org/Name/22100176	Grandtner	dbh > 10cm
Aulomyrcia elaeodendra	(DC.) O. Berg	1	0	0	0	NA	1966	Myrtaceae	tropicos	http://www.tropicos.org/Name/100151484	Grandtner	dbh > 10cm
Aulomyrcia grandiflora	O. Berg	1	0	0	0	NA	1831	Myrtaceae	tropicos	http://www.tropicos.org/Name/22100196	Grandtner	dbh > 10cm
Aulomyrcia puberula	(Cambess.) O. Berg	2	0	0	0	NA	1970	Myrtaceae	tropicos	http://www.tropicos.org/Name/22105557	Grandtner	dbh > 10cm
Aureliana fasciculata	(Vell.) Sendtn.	26	12	0	0	NA	1911	Solanaceae	tropicos	http://www.tropicos.org/Name/50008354	Grandtner	dbh > 10cm
Austroeupatorium inulaefolium	(Kunth) R.M.King & H.Rob.	6	2	0	0	NA	1950	Asteraceae	gcc	http://compositae.landcareresearch.co.nz/default.aspx?Page=NameDetails&TabNum=0&NameId=7232EB87-1F2B-4F0E-92B7-4CABB79AAB9B	Haripersaud	dbh > 10cm
Auxemma oncocalyx	(Allemão) Baill.	1	0	0	0	NA	1969	Boraginaceae	tropicos	http://www.tropicos.org/Name/4002698	Grandtner	dbh > 10cm
Averrhoidium dalyi	Acev.-Rodr. & Ferrucci	19	7	0	0	NA	1984	Sapindaceae	tropicos	http://www.tropicos.org/Name/50220885	Grandtner	dbh > 10cm
Averrhoidium paraguaiense	Radlk.	0	0	0	0	NA	NA	Sapindaceae	tropicos	http://www.tropicos.org/Name/28600077	Grandtner	dbh > 10cm
Axinaea carolina-telleziae	Bussmann & Paniagua	0	0	0	0	NA	NA	Melastomataceae	ipni	Arnaldoa 20(1): 20. 2014 [2013 publ. Nov 2014]	new	assumed
Axinaea crassinoda	Triana	1	1	0	0	NA	1962	Melastomataceae	tropicos	http://www.tropicos.org/Name/20300334	Oliveira	H > 4m
Axinaea grandifolia	(Naudin) Triana	1	0	0	0	NA	1963	Melastomataceae	tropicos	http://www.tropicos.org/Name/20300012	Oliveira	H > 4m
Axinaea lanceolata	Ruiz & Pav.	2	1	0	0	NA	1984	Melastomataceae	tropicos	http://www.tropicos.org/Name/20300340	Grandtner	dbh > 10cm
Axinaea nitida	Cogn.	3	1	0	0	NA	1985	Melastomataceae	tropicos	http://www.tropicos.org/Name/20300345	Grandtner	dbh > 10cm
Axinaea scutigera	Triana	3	1	0	0	NA	1982	Melastomataceae	tropicos	http://www.tropicos.org/Name/20300347	Grandtner	dbh > 10cm
Axinaea weberbaueri	Cogn.	2	0	0	0	NA	1977	Melastomataceae	tropicos	http://www.tropicos.org/Name/20302281	Oliveira	H > 4m
Ayenia praeclara	Sandwith	23	7	9	1	3.83425e+06	1907	Malvaceae	tropicos	http://www.tropicos.org/Name/30401586	ATDN	dbh > 10cm
Bactris acanthocarpa	Mart.	247	87	0	0	NA	1922	Arecaceae	tropicos	http://www.tropicos.org/Name/2400200	Grandtner	dbh > 10cm		small tree
Bactris acanthocarpoides	Barb. Rodr.	112	32	0	0	NA	1955	Arecaceae	tropicos	http://www.tropicos.org/Name/2401351	Grandtner	dbh > 10cm
Bactris angustifolia	Dammer	1	0	0	0	NA	1901	Arecaceae	tropicos	http://www.tropicos.org/Name/2400205	new	assumed
Bactris balanophora	Spruce	49	13	13	6	2.74199e+07	1967	Arecaceae	tropicos	http://www.tropicos.org/Name/2400208	Haripersaud	dbh > 10cm
Bactris bidentula	Spruce	37	17	0	0	NA	1888	Arecaceae	tropicos	http://www.tropicos.org/Name/2401444	Haripersaud	dbh > 10cm
Bactris bifida	Mart.	50	23	0	0	NA	1923	Arecaceae	tropicos	http://www.tropicos.org/Name/2400209	Oliveira	H > 4m
Bactris brongniartii	Mart.	73	42	0	0	NA	1889	Arecaceae	tropicos	http://www.tropicos.org/Name/2400788	Grandtner	dbh > 10cm
Bactris campestris	Poepp. ex Mart.	107	27	0	0	NA	1879	Arecaceae	tropicos	http://www.tropicos.org/Name/2400210	Grandtner	dbh > 10cm
Bactris chaveziae	A.J. Hend.	14	8	0	0	NA	1984	Arecaceae	tropicos	http://www.tropicos.org/Name/50152084	Oliveira	H > 4m
Bactris coloniata	L.H. Bailey	3	3	0	0	NA	1972	Arecaceae	tropicos	http://www.tropicos.org/Name/2400894	Grandtner	dbh > 10cm
Bactris concinna	Mart.	107	46	0	0	NA	1923	Arecaceae	tropicos	http://www.tropicos.org/Name/2400218	Grandtner	dbh > 10cm
Bactris corossilla	H. Karst.	60	31	0	0	NA	1972	Arecaceae	tropicos	http://www.tropicos.org/Name/2400220	Grandtner	dbh > 10cm
Bactris cuspidata	Mart.	39	12	0	0	NA	1875	Arecaceae	tropicos	http://www.tropicos.org/Name/2400222	Haripersaud	dbh > 10cm
Bactris fissifrons	Mart.	29	14	0	0	NA	1980	Arecaceae	tropicos	http://www.tropicos.org/Name/2400227	Oliveira	H > 4m
Bactris gasipaes	Kunth	79	34	33	18	3.39535e+07	1963	Arecaceae	tropicos; usda	http://www.tropicos.org/Name/2400230;http://plants.usda.gov/java/profile?symbol=BAGA2	Grandtner	dbh > 10cm
Bactris glaucescens	Drude	7	3	0	0	NA	1987	Arecaceae	tropicos	http://www.tropicos.org/Name/2400232	Grandtner	dbh > 10cm
Bactris guineensis	(L.) H.E. Moore	2	2	42	1	2.04859e+06	1985	Arecaceae	tropicos; usda	http://www.tropicos.org/Name/2400898;http://plants.usda.gov/java/profile?symbol=BAGU	Grandtner	dbh > 10cm
Bactris halmoorei	A.J. Hend.	14	7	0	0	NA	1991	Arecaceae	tropicos	http://www.tropicos.org/Name/50178418	Oliveira	H > 4m
Bactris hirta	Mart.	265	66	0	0	NA	1875	Arecaceae	tropicos	http://www.tropicos.org/Name/2400236	Haripersaud	dbh > 10cm
Bactris macroacantha	Mart.	42	17	0	0	NA	1976	Arecaceae	tropicos	http://www.tropicos.org/Name/2400245	Oliveira	H > 4m
Bactris major	Jacq.	75	34	91	1	4.43862e+06	1837	Arecaceae	tropicos	http://www.tropicos.org/Name/2400899	Grandtner	dbh > 10cm
Bactris maraja	Mart.	366	114	0	0	NA	1874	Arecaceae	tropicos	http://www.tropicos.org/Name/2400246	Grandtner	dbh > 10cm
Bactris martiana	A.J. Hend.	8	7	0	0	NA	1979	Arecaceae	tropicos	http://www.tropicos.org/Name/50152085	Oliveira	H > 4m
Bactris nancibaensis	Granv.	4	2	0	0	NA	1989	Arecaceae	plantlist	http://www.theplantlist.org/tpl1.1/record/kew-374557	Oliveira	H > 4m
Bactris oligocarpa	Barb. Rodr.	122	22	0	0	NA	1919	Arecaceae	tropicos	http://www.tropicos.org/Name/50151155	Haripersaud	dbh > 10cm
Bactris oligoclada	Burret	35	12	0	0	NA	1915	Arecaceae	tropicos	http://www.tropicos.org/Name/2401450	Haripersaud	dbh > 10cm
Bactris ptariana	Steyerm.	14	8	0	0	NA	1986	Arecaceae	tropicos	http://www.tropicos.org/Name/2401451	Grandtner	dbh > 10cm
Bactris riparia	Mart.	34	18	2	1	744124	1967	Arecaceae	tropicos	http://www.tropicos.org/Name/2400260	Grandtner	dbh > 10cm
Bactris setosa	Mart.	1	1	0	0	NA	NA	Arecaceae	tropicos	http://www.tropicos.org/Name/2400261	Grandtner	dbh > 10cm
Bactris setulosa	H. Karst.	4	4	0	0	NA	1940	Arecaceae	tropicos	http://www.tropicos.org/Name/2400262	Grandtner	dbh > 10cm
Bactris sphaerocarpa	Trail	28	11	0	0	NA	1874	Arecaceae	plantlist	http://www.theplantlist.org/tpl1.1/record/kew-19072;http://www.tropicos.org/Name/2400265	tropicos-lists	tree
Bactris timbuiensis	Boudet-Fernandes	0	0	0	0	NA	NA	Arecaceae	tropicos	http://www.tropicos.org/Name/50178424	Oliveira	H > 4m
Bactris tomentosa	Mart.	1	0	0	0	NA	1897	Arecaceae	tropicos	http://www.tropicos.org/Name/2400269	new	assumed
Bactris turbinocarpa	Barb. Rodr.	4	2	0	0	NA	1963	Arecaceae	tropicos	http://www.tropicos.org/Name/50151173	Haripersaud	dbh > 10cm
Bagassa guianensis	Aubl.	145	36	61	46	6.63765e+07	1898	Moraceae	tropicos	http://www.tropicos.org/Name/50086767	Grandtner	dbh > 10cm	y
Balfourodendron riedelianum	(Engl.) Engl.	1	1	0	0	NA	2002	Rutaceae	tropicos	http://www.tropicos.org/Name/28101311	Grandtner	dbh > 10cm
Balizia elegans	(Ducke) Barneby & J.W. Grimes	25	16	0	0	NA	1916	Fabaceae	tropicos	http://www.tropicos.org/Name/50068037	Grandtner	dbh > 10cm
Banara arguta	Briq.	49	27	29	5	5.8841e+07	1921	Salicaceae	tropicos	http://www.tropicos.org/Name/13200046	Grandtner	dbh > 10cm
Banara axilliflora	Sleumer	11	7	0	0	NA	1933	Salicaceae	tropicos	http://www.tropicos.org/Name/13200737	Grandtner	dbh > 10cm
Banara guianensis	Aubl.	417	91	28	13	1.83927e+07	1829	Salicaceae	tropicos	http://www.tropicos.org/Name/13200054	Grandtner	dbh > 10cm	y
Banara ibaguensis	Tul.	3	3	0	0	NA	1980	Salicaceae	tropicos	http://www.tropicos.org/Name/13200057	Grandtner	dbh > 10cm
Banara nitida	Spruce ex Benth.	103	34	41	17	5.09501e+07	1910	Salicaceae	tropicos	http://www.tropicos.org/Name/13200062	Grandtner	dbh > 10cm
Banara orinocensis	(Cuatrec.) Sleumer	1	1	0	0	NA	1977	Salicaceae	tropicos	http://www.tropicos.org/Name/50150720	Grandtner	dbh > 10cm
Banara serrata	(Vell.) Warb.	1	1	0	0	NA	2005	Salicaceae	tropicos	http://www.tropicos.org/Name/13200066	Grandtner	dbh > 10cm
Banara tomentosa	Clos	1	0	5	1	4.87807e+06	1963	Salicaceae	tropicos	http://www.tropicos.org/Name/13200067	Grandtner	dbh > 10cm
Barnadesia arborea	Kunth	2	1	0	0	NA	1990	Asteraceae	tropicos; gcc	http://www.tropicos.org/Name/2704944;http://compositae.landcareresearch.co.nz/default.aspx?Page=NameDetails&TabNum=0&NameId=5D5396F6-DF17-48A9-B899-C6DB20A7CA67	Grandtner	dbh > 10cm
Barnadesia corymbosa	(Ruiz & Pav.) D. Don	2	1	0	0	NA	2002	Asteraceae	tropicos	http://www.tropicos.org/Name/2704950	Grandtner	dbh > 10cm
Barnebya dispar	(Griseb.) W.R. Anderson & B. Gates	1	1	0	0	NA	NA	Malpighiaceae	tropicos	http://www.tropicos.org/Name/50150589	Grandtner	dbh > 10cm
Barnebydendron riedelii	(Tul.) J.H. Kirkbr.	17	7	23	11	1.29563e+07	1911	Fabaceae	tropicos	http://www.tropicos.org/Name/50152178	Grandtner	dbh > 10cm
Bastardiopsis densiflora	(Hook. & Arn.) Hassl.	1	0	0	0	NA	1982	Malvaceae	tropicos	http://www.tropicos.org/Name/19600334	Oliveira	H > 4m
Bastardiopsis grewiifolia	(Ulbr.) Fuertes & Fryxell	3	1	0	0	NA	1911	Malvaceae	tropicos	http://www.tropicos.org/Name/50227235	Grandtner	dbh > 10cm
Batesia floribunda	Spruce ex Benth.	201	41	82	61	4.2002e+07	1914	Fabaceae	tropicos	http://www.tropicos.org/Name/13027178	Grandtner	dbh > 10cm
Bathysa australis	(A. St.-Hil.) Hook. f. ex K. Schum.	2	2	0	0	NA	1990	Rubiaceae	tropicos	http://www.tropicos.org/Name/100152538	Grandtner	dbh > 10cm
Bathysa bathysoides	(Steyerm.) Delprete	18	12	77	4	7.9401e+07	1949	Rubiaceae	tropicos	http://www.tropicos.org/Name/50150165	Grandtner	dbh > 10cm
Bathysa peruviana	K. Krause	25	12	3	2	5.16852e+06	1903	Rubiaceae	tropicos	http://www.tropicos.org/Name/27900396	Grandtner	dbh > 10cm
Bathysa pittieri	(Standl.) Steyerm.	2	1	0	0	NA	1925	Rubiaceae	tropicos	http://www.tropicos.org/Name/27909638	Grandtner	dbh > 10cm
Batocarpus amazonicus	(Ducke) Fosberg	78	36	129	56	8.99615e+07	1910	Moraceae	tropicos	http://www.tropicos.org/Name/21301909	Grandtner	dbh > 10cm
Batocarpus costaricensis	Standl. & L.O. Williams	22	15	89	35	5.75416e+07	1979	Moraceae	tropicos	http://www.tropicos.org/Name/21300021	Grandtner	dbh > 10cm
Batocarpus orinocensis	H. Karst.	67	28	134	51	5.75438e+07	1972	Moraceae	tropicos	http://www.tropicos.org/Name/21300571	Grandtner	dbh > 10cm
Bauhinia acuruana	Moric.	6	3	0	0	NA	1979	Fabaceae	tropicos	http://www.tropicos.org/Name/13027186	Oliveira	H > 4m
Bauhinia amplifolia	Ducke	5	0	0	0	NA	1906	Fabaceae	tropicos	http://www.tropicos.org/Name/13000744	Grandtner	dbh > 10cm
Bauhinia arborea	Wunderlin	15	6	51	16	1.56308e+07	1974	Fabaceae	tropicos	http://www.tropicos.org/Name/13075941	Grandtner	dbh > 10cm
Bauhinia aureopunctata	Ducke	5	1	0	0	NA	1916	Fabaceae	tropicos	http://www.tropicos.org/Name/13000754	Oliveira	H > 4m
Bauhinia bauhinioides	(Mart.) J.F. Macbr.	7	0	0	0	NA	1955	Fabaceae	tropicos	http://www.tropicos.org/Name/13000757	Grandtner	dbh > 10cm
Bauhinia bicolor	D. Dietr.	4	0	0	0	NA	1966	Fabaceae	tropicos	http://www.tropicos.org/Name/13027207	Grandtner	dbh > 10cm
Bauhinia bombaciflora	Ducke	30	9	0	0	NA	1916	Fabaceae	tropicos	http://www.tropicos.org/Name/13000760	Grandtner	dbh > 10cm
Bauhinia brachycalyx	Ducke	38	17	99	27	3.67422e+07	1946	Fabaceae	tropicos	http://www.tropicos.org/Name/13000761	Grandtner	dbh > 10cm
Bauhinia breviloba	Benth.	2	2	0	0	NA	1963	Fabaceae	tropicos	http://www.tropicos.org/Name/13027220	Grandtner	dbh > 10cm
Bauhinia brevipes	Vogel	48	17	0	0	NA	1937	Fabaceae	tropicos	http://www.tropicos.org/Name/13027221	Oliveira	H > 4m
Bauhinia cheilantha	(Bong.) Steud.	16	4	0	0	NA	1902	Fabaceae	tropicos	http://www.tropicos.org/Name/13027233	Oliveira	H > 4m
Bauhinia cinnamomea	DC.	77	25	0	0	NA	1903	Fabaceae	tropicos	http://www.tropicos.org/Name/13027238	Grandtner	dbh > 10cm
Bauhinia corniculata	Benth.	19	6	0	0	NA	1849	Fabaceae	tropicos	http://www.tropicos.org/Name/13027245	Grandtner	dbh > 10cm
Bauhinia cupulata	Benth.	42	11	0	0	NA	1952	Fabaceae	tropicos	http://www.tropicos.org/Name/13027252	Grandtner	dbh > 10cm
Bauhinia eilertsii	Pulle	18	6	0	0	NA	1908	Fabaceae	tropicos	http://www.tropicos.org/Name/13000798	ATDN	dbh > 10cm
Bauhinia grandifolia	Steud.	17	3	0	0	NA	1917	Fabaceae	tropicos	http://www.tropicos.org/Name/13027297	Oliveira	H > 4m
Bauhinia kunthiana	Vogel	73	28	0	0	NA	1841	Fabaceae	tropicos	http://www.tropicos.org/Name/13002122	ATDN	dbh > 10cm
Bauhinia leptantha	Malme	3	0	0	0	NA	1902	Fabaceae	tropicos	http://www.tropicos.org/Name/13000845	Oliveira	H > 4m
Bauhinia longipedicellata	Ducke	41	11	0	0	NA	1917	Fabaceae	tropicos	http://www.tropicos.org/Name/13000849	Oliveira	H > 4m
Bauhinia membranacea	Benth.	1	0	0	0	NA	1972	Fabaceae	tropicos	http://www.tropicos.org/Name/13027345	Oliveira	H > 4m
Bauhinia mollis	(Bong.) D. Dietr.	23	5	0	0	NA	1891	Fabaceae	tropicos	http://www.tropicos.org/Name/13027347	Grandtner	dbh > 10cm
Bauhinia pauletia	Pers.	3	0	0	0	NA	1966	Fabaceae	tropicos; usda	http://www.tropicos.org/Name/13027366;http://plants.usda.gov/java/profile?symbol=BAPA3	Grandtner	dbh > 10cm
Bauhinia pentandra	(Bong.) Vogel ex Steud.	16	5	0	0	NA	1891	Fabaceae	tropicos	http://www.tropicos.org/Name/13027367	Grandtner	dbh > 10cm
Bauhinia petiolata	(Mutis ex DC.) Triana ex Hook.	6	2	0	0	NA	1991	Fabaceae	tropicos	http://www.tropicos.org/Name/13027372	Grandtner	dbh > 10cm
Bauhinia picta	(Kunth) DC.	4	3	0	0	NA	1980	Fabaceae	tropicos	http://www.tropicos.org/Name/13027374	Grandtner	dbh > 10cm
Bauhinia pulchella	Benth.	84	15	0	0	NA	1918	Fabaceae	tropicos	http://www.tropicos.org/Name/13027390	Oliveira	H > 4m
Bauhinia reflexa	Schery	3	2	0	0	NA	1982	Fabaceae	tropicos	http://www.tropicos.org/Name/13000897	Grandtner	dbh > 10cm
Bauhinia rubiginosa	Bong.	50	22	0	0	NA	1903	Fabaceae	tropicos	http://www.tropicos.org/Name/13027416	Grandtner	dbh > 10cm
Bauhinia rufa	(Bong.) Steud.	120	31	0	0	NA	1902	Fabaceae	tropicos	http://www.tropicos.org/Name/13027418	Grandtner	dbh > 10cm
Bauhinia subclavata	Benth.	1	0	0	0	NA	1996	Fabaceae	tropicos	http://www.tropicos.org/Name/13027440	Oliveira	H > 4m
Bauhinia tomentosa	L.	5	3	0	0	NA	1920	Fabaceae	tropicos; usda	http://www.tropicos.org/Name/13000932;http://plants.usda.gov/java/profile?symbol=BATO	Grandtner	dbh > 10cm
Bauhinia tumupasensis	Rusby	20	6	0	0	NA	1962	Fabaceae	tropicos	http://www.tropicos.org/Name/13000933	Oliveira	H > 4m
Bauhinia vespertillo	S.Moore	0	0	0	0	NA	NA	Fabaceae	ildis	http://www.ildis.org/LegumeWeb?version~10.01&genus~Bauhinia&species~vespertillo	Oliveira	H > 4m
Bauhinia weberbaueri	Harms	1	1	0	0	NA	1982	Fabaceae	tropicos	http://www.tropicos.org/Name/13000949	Grandtner	dbh > 10cm
Beilschmiedia alloiophylla	(Rusby) Kosterm.	0	0	0	0	NA	NA	Lauraceae	tropicos	http://www.tropicos.org/Name/17802444	Oliveira	H > 4m
Beilschmiedia costaricensis	(Mez & Pittier) C.K. Allen	3	3	1	1	3.45531e+06	1987	Lauraceae	tropicos	http://www.tropicos.org/Name/17802678	Grandtner	dbh > 10cm
Beilschmiedia curviramea	(Meisn.) Kosterm.	28	6	0	0	NA	1842	Lauraceae	tropicos	http://www.tropicos.org/Name/17802449	Grandtner	dbh > 10cm
Beilschmiedia hexanthera	van der Werff	5	1	1	1	468974	1915	Lauraceae	tropicos	http://www.tropicos.org/Name/50038713	Grandtner	dbh > 10cm
Beilschmiedia latifolia	(Nees) Sach. Nishida	8	4	0	0	NA	1984	Lauraceae	tropicos	http://www.tropicos.org/Name/50126312	Grandtner	dbh > 10cm
Beilschmiedia pendula	(Sw.) Hemsl.	3	3	14	10	4.34482e+06	1993	Lauraceae	tropicos; usda	http://www.tropicos.org/Name/17800506;http://plants.usda.gov/java/profile?symbol=BEPE	Grandtner	dbh > 10cm
Beilschmiedia sulcata	(Ruiz & Pav.) Kosterm.	7	6	1	1	1.95423e+06	1975	Lauraceae	tropicos	http://www.tropicos.org/Name/17802461	Grandtner	dbh > 10cm
Beilschmiedia tovarensis	(Klotzsch & H. Karst. ex Meisn.) Sach. Nishida	8	5	8	5	5.46851e+06	1984	Lauraceae	tropicos	http://www.tropicos.org/Name/50126255	Grandtner	dbh > 10cm
Belencita nemorosa	(Jacq.) Dugand	1	1	0	0	NA	1998	Capparaceae	tropicos	http://www.tropicos.org/Name/5900745	Grandtner	dbh > 10cm
Bellucia acutata	Pilg.	94	19	0	0	NA	1902	Melastomataceae	tropicos	http://www.tropicos.org/Name/20300357	Grandtner	dbh > 10cm
Bellucia aequiloba	Pilg.	27	12	1	1	780427	1901	Melastomataceae	tropicos	http://www.tropicos.org/Name/20300358	Grandtner	dbh > 10cm
Bellucia beckii	S.S. Renner	9	6	0	0	NA	1977	Melastomataceae	tropicos	http://www.tropicos.org/Name/50061220	Grandtner	dbh > 10cm
Bellucia dichotoma	Cogn.	149	27	96	18	5.90505e+07	1850	Melastomataceae	tropicos	http://www.tropicos.org/Name/20300361	Grandtner	dbh > 10cm
Bellucia egensis	(Mart. ex DC.) Penneys, Michelang., Judd & Almeda	57	27	0	0	NA	1850	Melastomataceae	tropicos	http://www.tropicos.org/Name/100366129	Oliveira	H > 4m
Bellucia grossularioides	(L.) Triana	767	170	223	67	1.81714e+08	1841	Melastomataceae	tropicos	http://www.tropicos.org/Name/20302605	Grandtner	dbh > 10cm	y
Bellucia huberi	(Wurdack) S.S. Renner	6	3	3	1	2.99177e+06	1977	Melastomataceae	tropicos	http://www.tropicos.org/Name/20303628	Grandtner	dbh > 10cm
Bellucia klugii	(S.S. Renner) Penneys, Michelang., Judd & Almeda	12	7	0	0	NA	1931	Melastomataceae	tropicos	http://www.tropicos.org/Name/100366131	Oliveira	H > 4m
Bellucia nigricans	(Hook. f.) Penneys, Michelang., Judd & Almeda	6	1	0	0	NA	1932	Melastomataceae	tropicos	http://www.tropicos.org/Name/100366132	Oliveira	H > 4m
Bellucia ovata	(O. Berg ex Triana) Penneys, Michelang., Judd & Almeda	20	11	0	0	NA	1874	Melastomataceae	tropicos	http://www.tropicos.org/Name/100366133	Oliveira	H > 4m
Bellucia pentamera	Naudin	198	73	19	12	1.27216e+07	1906	Melastomataceae	tropicos	http://www.tropicos.org/Name/20300363	Grandtner	dbh > 10cm
Bellucia riparia	(S.S. Renner) Penneys, Michelang., Judd & Almeda	11	2	0	0	NA	1984	Melastomataceae	tropicos	http://www.tropicos.org/Name/100366135	Oliveira	H > 4m
Bellucia spruceana	(Benth. ex Triana) J.F. Macbr.	95	28	5	5	2.16212e+06	1850	Melastomataceae	tropicos	http://www.tropicos.org/Name/20302561	Grandtner	dbh > 10cm
Bellucia strigosa	(Gleason) Penneys, Michelang., Judd & Almeda	40	17	3	2	2.48738e+06	1931	Melastomataceae	tropicos	http://www.tropicos.org/Name/100366137	ATDN	dbh > 10cm
Bellucia subandina	(Wurdack) Penneys, Michelang., Judd & Almeda	19	13	8	4	4.36544e+06	1973	Melastomataceae	tropicos	http://www.tropicos.org/Name/100366138	ATDN	dbh > 10cm
Bellucia umbellata	Gleason	18	6	3	2	1.53556e+06	1972	Melastomataceae	tropicos	http://www.tropicos.org/Name/20302562	Grandtner	dbh > 10cm
Bellucia villosa	Lozano & L.M.Quinones	8	3	0	0	NA	1991	Melastomataceae	Revista Acad. Colomb. Ci. Exact., 20: 244, f., 1996	http://www.tropicos.org/Name/50167408	Oliveira	H > 4m
Bellucia wurdackiana	(S.S. Renner) Penneys, Michelang., Judd & Almeda	7	1	0	0	NA	1978	Melastomataceae	tropicos	http://www.tropicos.org/Name/100366139	Oliveira	H > 4m
Bernardia pulchella	(Baill.) Müll. Arg.	2	0	0	0	NA	1978	Euphorbiaceae	tropicos	http://www.tropicos.org/Name/12805177	Grandtner	dbh > 10cm
Bernardia sidoides	(Klotzsch) Müll. Arg.	6	4	0	0	NA	1841	Euphorbiaceae	tropicos	http://www.tropicos.org/Name/12805382	Haripersaud	dbh > 10cm
Bernardia tamanduana	(Baill.) Müll. Arg.	3	2	0	0	NA	1931	Euphorbiaceae	tropicos	http://www.tropicos.org/Name/12800745	Grandtner	dbh > 10cm
Bernardinia fluminensis	(Gardner) Planch.	12	2	0	0	NA	1923	Connaraceae	tropicos	http://www.tropicos.org/Name/8400003	Grandtner	dbh > 10cm
Berrya cordifolia	(Willd.) Burret	1	1	0	0	NA	1986	Malvaceae	tropicos	http://www.tropicos.org/Name/32200755	Haripersaud	dbh > 10cm
Bertholletia excelsa	Bonpl.	291	94	324	100	4.16796e+08	1828	Lecythidaceae	tropicos	http://www.tropicos.org/Name/17900013	Grandtner	dbh > 10cm
Bertiera angustifolia	Benth.	18	8	0	0	NA	1968	Rubiaceae	tropicos	http://www.tropicos.org/Name/27903149	Grandtner	dbh > 10cm
Bertiera bracteosa	(Donn. Sm.) B. Ståhl & L. Andersson	1	1	0	0	NA	1986	Rubiaceae	tropicos	http://www.tropicos.org/Name/50049753	Grandtner	dbh > 10cm
Bertiera diversiramea	Steyerm.	12	6	0	0	NA	1963	Rubiaceae	tropicos	http://www.tropicos.org/Name/27907469	Grandtner	dbh > 10cm
Bertiera guianensis	Aubl.	498	135	4	4	4.85312e+06	1841	Rubiaceae	tropicos	http://www.tropicos.org/Name/27903150	Grandtner	dbh > 10cm
Bertiera parviflora	Spruce ex K. Schum.	23	10	0	0	NA	1852	Rubiaceae	tropicos	http://www.tropicos.org/Name/27900400	Grandtner	dbh > 10cm
Bicuiba oleifera	(Schott) W.J. de Wilde	2	0	0	0	NA	NA	Myristicaceae	tropicos	http://www.tropicos.org/Name/50303007	Grandtner	dbh > 10cm
Billia rosea	(Planch. & Linden) C. Ulloa & P. Jørg.	8	4	1	1	1.38927e+06	1986	Sapindaceae	tropicos	http://www.tropicos.org/Name/50194899	Grandtner	dbh > 10cm
Bixa arborea	Huber	91	34	125	38	1.46808e+08	1906	Bixaceae	tropicos	http://www.tropicos.org/Name/3800001	Grandtner	dbh > 10cm
Bixa excelsa	Gleason & Krukoff	40	17	0	0	NA	1932	Bixaceae	tropicos	http://www.tropicos.org/Name/3800002	Grandtner	dbh > 10cm
Bixa orellana	L.	324	112	0	0	NA	1837	Bixaceae	tropicos; usda	http://www.tropicos.org/Name/3800005;http://plants.usda.gov/java/profile?symbol=BIOR	Grandtner	dbh > 10cm
Bixa platycarpa	Ruiz & Pav. ex G. Don	18	11	30	16	1.35291e+07	1904	Bixaceae	tropicos	http://www.tropicos.org/Name/3800004	Grandtner	dbh > 10cm
Bixa urucurana	Willd.	120	54	79	18	4.12418e+07	1913	Bixaceae	tropicos	http://www.tropicos.org/Name/3800006	Grandtner	dbh > 10cm
Blakea bracteata	Gleason	44	11	0	0	NA	1930	Melastomataceae	tropicos	http://www.tropicos.org/Name/20303619	Grandtner	dbh > 10cm
Blakea brasiliensis	Cogn.	4	3	0	0	NA	1972	Melastomataceae	tropicos	http://www.tropicos.org/Name/20302585	Grandtner	dbh > 10cm
Blakea ciliata	Markgr.	27	6	0	0	NA	1924	Melastomataceae	plantlist	http://www.theplantlist.org/tpl1.1/record/tro-20300372;http://www.tropicos.org/Name/20300372	tropicos-lists	tree
Blakea cuatrecasii	Gleason	1	1	0	0	NA	2000	Melastomataceae	tropicos	http://www.tropicos.org/Name/20303924	Grandtner	dbh > 10cm
Blakea eriocalyx	Wurdack	2	2	0	0	NA	1996	Melastomataceae	tropicos	http://www.tropicos.org/Name/20303949	Grandtner	dbh > 10cm
Blakea glandulosa	Gleason	5	3	0	0	NA	1974	Melastomataceae	tropicos	http://www.tropicos.org/Name/20304401	Grandtner	dbh > 10cm
Blakea harlingii	Wurdack	1	1	0	0	NA	1990	Melastomataceae	tropicos	http://www.tropicos.org/Name/20304484	Grandtner	dbh > 10cm
Blakea hirsuta	Berg ex Triana	5	3	0	0	NA	1962	Melastomataceae	tropicos	http://www.tropicos.org/Name/20300377	Grandtner	dbh > 10cm
Blakea hirsutissima	(J.F. Macbr.) Wurdack	1	1	0	0	NA	1990	Melastomataceae	tropicos	http://www.tropicos.org/Name/20303698	Grandtner	dbh > 10cm
Blakea hispida	Markgr.	6	2	0	0	NA	1968	Melastomataceae	tropicos	http://www.tropicos.org/Name/20304396	Grandtner	dbh > 10cm
Blakea mexiae	Gleason	6	2	0	0	NA	1972	Melastomataceae	tropicos	http://www.tropicos.org/Name/20302588	Grandtner	dbh > 10cm
Blakea orientalis	Gleason	1	1	0	0	NA	1974	Melastomataceae	tropicos	http://www.tropicos.org/Name/50204168	Grandtner	dbh > 10cm
Blakea ovalis	(Ruiz & Pav.) D. Don	3	1	0	0	NA	1981	Melastomataceae	tropicos	http://www.tropicos.org/Name/20300382	Grandtner	dbh > 10cm
Blakea paludosa	Gleason	2	1	0	0	NA	1982	Melastomataceae	tropicos	http://www.tropicos.org/Name/20302592	Grandtner	dbh > 10cm
Blakea parasitica	(Aubl.) D. Don	2	1	0	0	NA	1997	Melastomataceae	plantlist	http://www.theplantlist.org/tpl1.1/record/tro-50187191	COAH	dbh > 10cm
Blakea portentosa	Wurdack	7	4	0	0	NA	1980	Melastomataceae	tropicos	http://www.tropicos.org/Name/20303621	Grandtner	dbh > 10cm
Blakea quadrangularis	Triana	1	1	0	0	NA	2000	Melastomataceae	tropicos	http://www.tropicos.org/Name/20303355	Grandtner	dbh > 10cm
Blakea repens	(Ruiz & Pav.) D. Don	14	4	0	0	NA	1974	Melastomataceae	tropicos	http://www.tropicos.org/Name/20300386	Grandtner	dbh > 10cm
Blakea rosea	(Ruiz & Pav.) D. Don	129	44	0	0	NA	1931	Melastomataceae	tropicos	http://www.tropicos.org/Name/20300387	Grandtner	dbh > 10cm
Blakea sawadae	J.F. Macbr.	9	6	0	0	NA	1968	Melastomataceae	tropicos	http://www.tropicos.org/Name/20300390	Grandtner	dbh > 10cm
Blakea spruceana	Cogn.	4	4	0	0	NA	1990	Melastomataceae	tropicos	http://www.tropicos.org/Name/20300393	Grandtner	dbh > 10cm
Blakea standleyana	J.F. Macbr.	1	1	0	0	NA	1993	Melastomataceae	tropicos	http://www.tropicos.org/Name/20300395	Grandtner	dbh > 10cm
Blakea subvaginata	Wurdack	2	2	0	0	NA	1979	Melastomataceae	tropicos	http://www.tropicos.org/Name/20303911	Grandtner	dbh > 10cm
Blakea villosa	Cogn.	1	1	0	0	NA	1982	Melastomataceae	tropicos	http://www.tropicos.org/Name/20300398	Grandtner	dbh > 10cm
Blastemanthus gemmiflorus	(Mart.) Planch.	93	21	5	2	5.57877e+06	1941	Ochnaceae	tropicos	http://www.tropicos.org/Name/50106454	Grandtner	dbh > 10cm
Blastemanthus grandiflorus	Spruce	2	1	0	0	NA	1999	Ochnaceae	tropicos	http://www.tropicos.org/Name/22800004	Grandtner	dbh > 10cm
Blastemanthus sprucei	Tiegh.	25	8	0	0	NA	1910	Ochnaceae	tropicos	http://www.tropicos.org/Name/22800006	Grandtner	dbh > 10cm
Blepharandra hypoleuca	(Benth.) Griseb.	40	11	0	0	NA	1842	Malpighiaceae	tropicos	http://www.tropicos.org/Name/19500129	Grandtner	dbh > 10cm
Blepharandra intermedia	W.R. Anderson	28	3	0	0	NA	1974	Malpighiaceae	tropicos	http://www.tropicos.org/Name/50150523	Oliveira	H > 4m
Blepharocalyx cruckshanksii	(Hook. & Arn.) Nied.	1	1	0	0	NA	NA	Myrtaceae	tropicos	http://www.tropicos.org/Name/22102225	Grandtner	dbh > 10cm
Blepharocalyx eggersii	(Kiaersk.) Landrum	38	11	11	9	4.02183e+06	1931	Myrtaceae	tropicos	http://www.tropicos.org/Name/22103188	Grandtner	dbh > 10cm
Blepharocalyx salicifolius	(Kunth) O. Berg	4	1	0	0	NA	1981	Myrtaceae	tropicos	http://www.tropicos.org/Name/22102059	Grandtner	dbh > 10cm
Bocageopsis canescens	(Spruce ex Benth.) R.E. Fr.	77	21	69	15	8.2456e+07	1968	Annonaceae	maas	doi: 10.1111/j.1756-1051.2011.01092.x	Grandtner	dbh > 10cm
Bocageopsis mattogrossensis	(R.E. Fr.) R.E. Fr.	22	9	34	8	1.8499e+07	1963	Annonaceae	maas	doi: 10.1111/j.1756-1051.2011.01092.x	Grandtner	dbh > 10cm
Bocageopsis multiflora	(Mart.) R.E. Fr.	594	100	706	182	4.62036e+08	1851	Annonaceae	maas	doi: 10.1111/j.1756-1051.2011.01092.x	Grandtner	dbh > 10cm
Bocageopsis pleiosperma	Maas	32	7	36	21	3.23145e+07	1964	Annonaceae	maas	doi: 10.1111/j.1756-1051.2011.01092.x	Grandtner	dbh > 10cm
Bocconia frutescens	L.	4	4	0	0	NA	1976	Papaveraceae	tropicos; usda	http://www.tropicos.org/Name/24000156;http://plants.usda.gov/java/profile?symbol=BOFR2	Grandtner	dbh > 10cm
Bocconia integrifolia	Bonpl.	8	4	0	0	NA	1923	Papaveraceae	tropicos	http://www.tropicos.org/Name/24000072	Grandtner	dbh > 10cm
Bocoa marioniae	Aymard & H.E.Ireland	0	0	0	0	NA	NA	Fabaceae	Blumea, 55(1): 18–20, 1, 2010	http://www.theplantlist.org/tpl1.1/record/kew-2899395	new	assumed
Bocoa prouacensis	Aubl.	141	12	739	66	1.26121e+08	1915	Fabaceae	tropicos	http://www.tropicos.org/Name/13002963	Grandtner	dbh > 10cm	y
Bocoa racemulosa	(Huber) R.S. Cowan	44	10	0	0	NA	1906	Fabaceae	tropicos	http://www.tropicos.org/Name/13002135	Grandtner	dbh > 10cm
Bocoa viridiflora	(Ducke) R.S. Cowan	107	16	313	107	1.33254e+08	1918	Fabaceae	tropicos	http://www.tropicos.org/Name/13002136	Grandtner	dbh > 10cm
Bonafousia angulata	(Mart. ex Müll. Arg.) Boiteau & L. Allorge	13	7	0	0	NA	1900	Apocynaceae	tropicos	http://www.tropicos.org/Name/1804377	Grandtner	dbh > 10cm
Bonafousia attenuata	Miers	76	18	28	15	6.27056e+06	1894	Apocynaceae	tropicos	http://www.tropicos.org/Name/1800980	Grandtner	dbh > 10cm
Bonafousia disticha	(A. DC.) Boiteau & L. Allorge	33	7	0	0	NA	1965	Apocynaceae	tropicos	http://www.tropicos.org/Name/1804380	Grandtner	dbh > 10cm
Bonafousia maxima	(Markgr.) Boiteau & L. Allorge	1	1	0	0	NA	1992	Apocynaceae	tropicos	http://www.tropicos.org/Name/1804382	Grandtner	dbh > 10cm
Bonafousia palustris	(Markgr.) Boiteau & L. Allorge	3	1	0	0	NA	1952	Apocynaceae	tropicos	http://www.tropicos.org/Name/1804385	COAH	dbh > 10cm
Bonafousia rupicola	(Benth.) Miers	31	8	0	0	NA	1901	Apocynaceae	tropicos	http://www.tropicos.org/Name/1800989	Grandtner	dbh > 10cm
Bonania erythrosperma	(Griseb.) Benth. & Hook. f. ex B.D. Jacks.	1	0	0	0	NA	1997	Euphorbiaceae	tropicos	http://www.tropicos.org/Name/50168568	new	assumed
Bonellia mucronata	(Roem. & Schult.) B. Ståhl & Källersjö	0	0	0	0	NA	NA	Primulaceae	tropicos	http://www.tropicos.org/Name/50255710	Oliveira, Grandtner	dbh > 10cm
Bonnetia bolivarensis	Steyerm.	1	1	0	0	NA	1984	Bonnetiaceae	tropicos	http://www.tropicos.org/Name/31600255	new	assumed
Bonnetia celiae	Maguire	5	1	0	0	NA	1953	Bonnetiaceae	tropicos	http://www.tropicos.org/Name/31600267	Grandtner	dbh > 10cm
Bonnetia colombiana	(Maguire) Steyerm.	2	2	0	0	NA	1992	Bonnetiaceae	tropicos	http://www.tropicos.org/Name/31600275	Grandtner	dbh > 10cm
Bonnetia crassa	Gleason	11	3	0	0	NA	1985	Bonnetiaceae	tropicos	http://www.tropicos.org/Name/31600043	Grandtner	dbh > 10cm
Bonnetia holostyla	Huber	2	1	0	0	NA	1912	Bonnetiaceae	tropicos	http://www.tropicos.org/Name/31600048	Grandtner	dbh > 10cm
Bonnetia jauaensis	Maguire	4	2	0	0	NA	1974	Bonnetiaceae	tropicos	http://www.tropicos.org/Name/31600324	Grandtner	dbh > 10cm
Bonnetia multinervia	(Maguire) Steyerm.	3	3	0	0	NA	1986	Bonnetiaceae	tropicos	http://www.tropicos.org/Name/31600268	Grandtner	dbh > 10cm
Bonnetia neblinae	Maguire	10	2	0	0	NA	1984	Bonnetiaceae	tropicos	http://www.tropicos.org/Name/31600274	Grandtner	dbh > 10cm
Bonnetia paniculata	Spruce ex Benth.	50	24	0	0	NA	1906	Bonnetiaceae	tropicos	http://www.tropicos.org/Name/31600051	Grandtner	dbh > 10cm
Bonnetia roraimae	Oliv.	27	4	0	0	NA	1909	Bonnetiaceae	tropicos	http://www.tropicos.org/Name/31600317	Grandtner	dbh > 10cm
Bonnetia rubicunda	(Sastre) A.L. Weitzman & P.F. Stevens	5	2	0	0	NA	1985	Bonnetiaceae	tropicos	http://www.tropicos.org/Name/50243871	Grandtner	dbh > 10cm
Bonnetia sessilis	Benth.	104	30	0	0	NA	1909	Bonnetiaceae	tropicos	http://www.tropicos.org/Name/31600318	Grandtner	dbh > 10cm
Bonnetia steyermarkii	Kobuski	9	2	0	0	NA	1944	Bonnetiaceae	tropicos	http://www.tropicos.org/Name/31600053	Grandtner	dbh > 10cm
Bonnetia tepuiensis	Kobuski & Steyerm.	14	5	0	0	NA	1944	Bonnetiaceae	tropicos	http://www.tropicos.org/Name/31600055	Grandtner	dbh > 10cm
Bonnetia tristyla	Gleason	23	8	0	0	NA	1966	Bonnetiaceae	tropicos	http://www.tropicos.org/Name/31600056	Oliveira	H > 4m
Bonnetia wurdackii	Maguire	14	1	0	0	NA	1953	Bonnetiaceae	tropicos	http://www.tropicos.org/Name/31600271	Grandtner	dbh > 10cm
Bonyunia antoniifolia	Progel	36	13	0	0	NA	1910	Loganiaceae	tropicos	http://www.tropicos.org/Name/19000921	Grandtner	dbh > 10cm
Bonyunia aquatica	Ducke	34	14	10	7	9.94566e+06	1931	Loganiaceae	tropicos	http://www.tropicos.org/Name/19000283	Grandtner	dbh > 10cm
Bonyunia magnifica	J.R.Grant	0	0	0	0	NA	NA	Loganiaceae	ipni; plantlist	http://www.theplantlist.org/tpl1.1/record/kew-2899403	new	dbh > 10cm
Bonyunia minor	N.E. Br.	22	9	0	0	NA	1910	Loganiaceae	tropicos	http://www.tropicos.org/Name/19000819	Grandtner	dbh > 10cm
Bonyunia pulchra	Ricketson, J.R.Grant & Liesner	0	0	0	0	NA	NA	Loganiaceae	ipni; plantlist	http://www.theplantlist.org/tpl1.1/record/kew-2899405	new	dbh > 10cm
Bonyunia spectabilis	J.R.Grant	0	0	0	0	NA	NA	Loganiaceae	ipni; plantlist	http://www.theplantlist.org/tpl1.1/record/kew-2899400	new	dbh > 10cm
Bonyunia superba	M.R. Schomb. ex Progel	24	8	0	0	NA	1842	Loganiaceae	tropicos	http://www.tropicos.org/Name/19000920	Grandtner	dbh > 10cm
Bonyunia venusta	J.R.Grant	0	0	0	0	NA	NA	Loganiaceae	ipni; plantlist	http://www.theplantlist.org/tpl1.1/record/kew-2899399	new	dbh > 10cm
Borojoa claviflora	(K. Schum.) Cuatrec.	44	26	12	9	9.88955e+06	1976	Rubiaceae	tropicos	http://www.tropicos.org/Name/27909687	Grandtner	dbh > 10cm
Borojoa duckei	Steyerm.	12	2	0	0	NA	1942	Rubiaceae	tropicos	http://www.tropicos.org/Name/27911234	FloraBrasil	assumed
Borojoa lanceolata	(Cham.) Cuatrec.	9	4	0	0	NA	1937	Rubiaceae	tropicos	http://www.tropicos.org/Name/27911235	Grandtner	dbh > 10cm
Borojoa sorbilis	(Ducke) Cuatrec.	13	8	0	0	NA	1971	Rubiaceae	tropicos	http://www.tropicos.org/Name/27910401	Grandtner	dbh > 10cm
Borojoa stipularis	(Ducke) Cuatrec.	7	5	3	2	864649	1940	Rubiaceae	tropicos	http://www.tropicos.org/Name/27909777	Grandtner	dbh > 10cm
Bothriospora corymbosa	(Benth.) Hook. f.	207	49	20	6	1.99671e+07	1837	Rubiaceae	tropicos	http://www.tropicos.org/Name/27904149	Grandtner	dbh > 10cm
Botryarrhena pendula	Ducke	44	23	67	33	4.45678e+07	1927	Rubiaceae	tropicos	http://www.tropicos.org/Name/27909688	Grandtner	dbh > 10cm
Botryarrhena venezuelensis	Steyerm.	23	13	3	2	1.88254e+06	1972	Rubiaceae	tropicos	http://www.tropicos.org/Name/27907451	Grandtner	dbh > 10cm
Bourreria bolivarensis	Gottschling & J.S.Mill.	0	0	0	0	NA	NA	Boraginaceae	ipni; plantlist	http://www.theplantlist.org/tpl1.1/record/kew-2606459	Grandtner	dbh > 10cm
Bourreria cumanensis	(Loefl.) O.E. Schulz	0	0	0	0	NA	NA	Boraginaceae	tropicos	http://www.tropicos.org/Name/4002683	Oliveira	H > 4m
Bowdichia nitida	Spruce ex Benth.	156	37	40	22	3.73975e+07	1851	Fabaceae	tropicos	http://www.tropicos.org/Name/13002979	Grandtner	dbh > 10cm
Bowdichia virgilioides	Kunth	160	44	47	11	3.57588e+07	1850	Fabaceae	tropicos	http://www.tropicos.org/Name/13002985	Grandtner	dbh > 10cm
Brachychiton populneus	(Schott & Endl.) R. Br.	0	0	0	0	NA	NA	Malvaceae	plantlist	http://www.theplantlist.org/tpl1.1/record/kew-2681224	tropicos-lists	tree
Brachynema axillare	R. Duno & P.E. Berry	2	1	0	0	NA	1965	Olacaceae	tropicos	http://www.tropicos.org/Name/50067829	Grandtner	dbh > 10cm
Brachynema ramiflorum	Benth.	20	7	0	0	NA	1913	Olacaceae	tropicos	http://www.tropicos.org/Name/22900213	Grandtner	dbh > 10cm
Brasiliocroton mamoninha	P.E. Berry & Cordeiro	2	0	0	0	NA	1983	Euphorbiaceae	tropicos	http://www.tropicos.org/Name/50288340	Oliveira	H > 4m
Brasiliopuntia brasiliensis	(Willd.) A. Berger	1	1	0	0	NA	2008	Cactaceae	tropicos; usda	http://www.tropicos.org/Name/5106039;http://plants.usda.gov/java/profile?symbol=BRBR6	Grandtner	dbh > 10cm
Brassaia heterotricha	(Seem.) Hutch.	2	1	0	0	NA	2002	Araliaceae	tropicos	http://www.tropicos.org/Name/50254547	new	assumed
Brosimum acutifolium	Huber	214	58	256	139	2.45192e+08	1907	Moraceae	tropicos	http://www.tropicos.org/Name/21300027	Grandtner	dbh > 10cm
Brosimum alicastrum	Sw.	68	27	250	73	1.61888e+08	1881	Moraceae	tropicos; usda	http://www.tropicos.org/Name/21300476;http://plants.usda.gov/java/profile?symbol=BRAL3	Grandtner	dbh > 10cm
Brosimum gaudichaudii	Trécul	58	17	19	10	2.77618e+07	1891	Moraceae	tropicos	http://www.tropicos.org/Name/21301242	Grandtner	dbh > 10cm
Brosimum glaziovii	Taub.	1	1	0	0	NA	NA	Moraceae	tropicos	http://www.tropicos.org/Name/21300035	Grandtner	dbh > 10cm
Brosimum guianense	(Aubl.) Huber	682	158	1195	416	1.04021e+09	1837	Moraceae	tropicos; usda	http://www.tropicos.org/Name/21300523;http://plants.usda.gov/java/profile?symbol=BRGU2	Grandtner	dbh > 10cm	y
Brosimum lactescens	(S. Moore) C.C. Berg	385	109	2273	330	2.27868e+09	1891	Moraceae	tropicos	http://www.tropicos.org/Name/21300575	Grandtner	dbh > 10cm
Brosimum longifolium	Ducke	24	5	3	3	1.62504e+06	1943	Moraceae	tropicos	http://www.tropicos.org/Name/21301949	Grandtner	dbh > 10cm
Brosimum melanopotamicum	C.C. Berg	15	8	10	9	8.67632e+06	1947	Moraceae	tropicos	http://www.tropicos.org/Name/21301590	Grandtner	dbh > 10cm
Brosimum multinervium	C.C. Berg	9	4	1	1	1.3238e+06	1974	Moraceae	tropicos	http://www.tropicos.org/Name/21302168	Grandtner	dbh > 10cm
Brosimum parinarioides	Ducke	225	45	263	158	2.61734e+08	1918	Moraceae	tropicos	http://www.tropicos.org/Name/21300040	Grandtner	dbh > 10cm
Brosimum potabile	Ducke	82	26	111	67	8.72165e+07	1910	Moraceae	tropicos	http://www.tropicos.org/Name/21300041	Grandtner	dbh > 10cm
Brosimum rubescens	Taub.	488	86	1472	405	1.0294e+09	1863	Moraceae	tropicos	http://www.tropicos.org/Name/21300043	Grandtner	dbh > 10cm	y
Brosimum utile	(Kunth) Oken	281	73	529	213	4.88951e+08	1913	Moraceae	tropicos	http://www.tropicos.org/Name/100300816	Grandtner	dbh > 10cm
Brownea ariza	Benth.	26	16	1	1	1.38927e+06	1969	Fabaceae	tropicos	http://www.tropicos.org/Name/13003112	Grandtner	dbh > 10cm
Brownea coccinea	Jacq.	59	26	123	24	1.57117e+08	1883	Fabaceae	tropicos	http://www.tropicos.org/Name/13003119	Grandtner	dbh > 10cm
Brownea enricii	Quinones	1	1	0	0	NA	1997	Fabaceae	plantlist	http://www.theplantlist.org/tpl1.1/record/ild-38212	COAH	dbh > 10cm
Brownea grandiceps	Jacq.	67	17	328	50	1.11174e+08	1932	Fabaceae	tropicos	http://www.tropicos.org/Name/13003122	Grandtner	dbh > 10cm
Brownea guianensis	Klotzsch	1	1	0	0	NA	1841	Fabaceae	tropicos	http://www.tropicos.org/Name/13027527	new	assumed
Brownea jaramilloi	Á.J.Pérez & Klitg.	0	0	0	0	NA	NA	Fabaceae	Kew Bull., 68: 2, f. 1, 2, maps, 2012	www.ipni.org	new	dbh > 10cm
Brownea leucantha	Jacq.	2	2	0	0	NA	1980	Fabaceae	tropicos	http://www.tropicos.org/Name/13003130	Grandtner	dbh > 10cm
Brownea longipedicellata	Huber	24	6	3	3	4.49581e+06	1912	Fabaceae	tropicos	http://www.tropicos.org/Name/13003132	Grandtner	dbh > 10cm
Brownea macrophylla	hort. ex Mast.	21	9	199	8	9.23825e+07	1931	Fabaceae	tropicos	http://www.tropicos.org/Name/13027528	Grandtner	dbh > 10cm
Brownea multijuga	Britton & Killip	1	1	0	0	NA	1987	Fabaceae	tropicos	http://www.tropicos.org/Name/13003135	Grandtner	dbh > 10cm
Brownea negrensis	Benth.	10	8	0	0	NA	1930	Fabaceae	tropicos	http://www.tropicos.org/Name/13003136	Grandtner	dbh > 10cm
Brownea similis	R.S. Cowan	5	5	1	1	937900	1949	Fabaceae	tropicos	http://www.tropicos.org/Name/13003142	Grandtner	dbh > 10cm
Browneopsis cauliflora	(Poepp.) Huber	17	8	9	3	8.18453e+06	1940	Fabaceae	tropicos	http://www.tropicos.org/Name/13003147	Grandtner	dbh > 10cm
Browneopsis disepala	(Little) Klitg.	1	1	1	1	723623	1962	Fabaceae	tropicos	http://www.tropicos.org/Name/13074964	Grandtner	dbh > 10cm
Browneopsis excelsa	Pittier	2	1	0	0	NA	1978	Fabaceae	tropicos	http://www.tropicos.org/Name/13003148	Grandtner	dbh > 10cm
Browneopsis peruviana	(J.F. Macbr.) Klitgaard	6	3	5	1	864600	1993	Fabaceae	tropicos	http://www.tropicos.org/Name/13076120	Grandtner	dbh > 10cm
Browneopsis puyensis	D.A.Neill & Asanza	0	0	0	0	NA	NA	Fabaceae	J. Bot. Res. Inst. Texas, 8(2): 511–516, f. 1a–h, 2, 2014	www.ipni.org	new	dbh > 10cm
Browneopsis ucayalina	Huber	40	10	186	23	1.53439e+08	1929	Fabaceae	tropicos	http://www.tropicos.org/Name/13003149	Grandtner	dbh > 10cm
Brugmansia arborea	(L.) Lagerh.	9	1	0	0	NA	2005	Solanaceae	tropicos	http://www.tropicos.org/Name/29605010	Grandtner	dbh > 10cm		shrub or small tree
Brugmansia aurea	Lagerh.	3	3	0	0	NA	1994	Solanaceae	tropicos	http://www.tropicos.org/Name/29605011	Grandtner	dbh > 10cm		tree
Brugmansia suaveolens	(Humb. & Bonpl. ex Willd.) Bercht. & J. Presl	35	19	0	0	NA	1968	Solanaceae	tropicos	http://www.tropicos.org/Name/100300950	Grandtner	dbh > 10cm		tree
Brunfelsia grandiflora	D. Don	195	64	0	0	NA	1972	Solanaceae	tropicos	http://www.tropicos.org/Name/29600159;http://plants.usda.gov/java/profile?symbol=BRGR9	Plouvier 2015	dbh > 10cm
Buchenavia acuminata	Exell & Stace	3	1	0	0	NA	1934	Combretaceae	tropicos	http://www.tropicos.org/Name/8200014	Grandtner	dbh > 10cm
Buchenavia amazonia	Alwan & Stace	31	16	69	28	3.82637e+07	1900	Combretaceae	tropicos	http://www.tropicos.org/Name/8200450	Grandtner	dbh > 10cm
Buchenavia callistachya	Ducke	7	1	0	0	NA	1932	Combretaceae	tropicos	http://www.tropicos.org/Name/50052777	Grandtner	dbh > 10cm
Buchenavia congesta	Ducke	67	22	63	46	1.12529e+08	1900	Combretaceae	tropicos	http://www.tropicos.org/Name/8200015	Grandtner	dbh > 10cm
Buchenavia fanshawei	Exell & Maguire	22	8	10	5	3.71826e+06	1907	Combretaceae	tropicos	http://www.tropicos.org/Name/8200018	Grandtner	dbh > 10cm
Buchenavia grandis	Ducke	176	43	205	130	1.50195e+08	1909	Combretaceae	tropicos	http://www.tropicos.org/Name/8200020	Grandtner	dbh > 10cm
Buchenavia guianensis	Alwan & Stace	39	11	30	17	2.01878e+07	1921	Combretaceae	tropicos	http://www.tropicos.org/Name/50162404	Grandtner	dbh > 10cm	y
Buchenavia hoehneana	N.F. Mattos	2	1	0	0	NA	1986	Combretaceae	tropicos	http://www.tropicos.org/Name/100301245	Grandtner	dbh > 10cm
Buchenavia kleinii	Exell	2	0	0	0	NA	1968	Combretaceae	tropicos	http://www.tropicos.org/Name/50052776	Grandtner	dbh > 10cm
Buchenavia macrophylla	Eichler	174	52	104	44	1.03008e+08	1910	Combretaceae	tropicos	http://www.tropicos.org/Name/8200214	Grandtner	dbh > 10cm
Buchenavia megalophylla	Van Heurck & Müll. Arg.	16	4	0	0	NA	1937	Combretaceae	tropicos	http://www.tropicos.org/Name/8200024	Grandtner	dbh > 10cm
Buchenavia nitidissima	(Rich.) Alwan & Stace	28	6	2	2	1.72604e+06	1967	Combretaceae	tropicos	http://www.tropicos.org/Name/50162410	Grandtner	dbh > 10cm
Buchenavia ochroprumna	Eichler	146	19	21	8	1.69315e+07	1850	Combretaceae	tropicos	http://www.tropicos.org/Name/50051877	Grandtner	dbh > 10cm
Buchenavia oxycarpa	(Mart.) Eichler	190	47	102	36	1.20506e+08	1902	Combretaceae	tropicos	http://www.tropicos.org/Name/8200215	Grandtner	dbh > 10cm
Buchenavia pallidovirens	Cuatrec.	10	8	2	2	1.26517e+06	1979	Combretaceae	tropicos	http://www.tropicos.org/Name/8200027	Grandtner	dbh > 10cm
Buchenavia parvifolia	Ducke	98	30	147	101	1.53123e+08	1907	Combretaceae	tropicos	http://www.tropicos.org/Name/8200028	Grandtner	dbh > 10cm
Buchenavia reticulata	Eichler	48	20	6	5	8.8515e+06	1951	Combretaceae	tropicos	http://www.tropicos.org/Name/8200032	Grandtner	dbh > 10cm
Buchenavia sericocarpa	Ducke	27	13	13	10	4.71447e+06	1934	Combretaceae	tropicos	http://www.tropicos.org/Name/8200033	Grandtner	dbh > 10cm
Buchenavia suaveolens	Eichler	53	15	1	1	380233	1851	Combretaceae	tropicos	http://www.tropicos.org/Name/8200035	Grandtner	dbh > 10cm
Buchenavia tetraphylla	(Aubl.) R.A. Howard	154	52	75	41	6.54103e+07	1915	Combretaceae	tropicos	http://www.tropicos.org/Name/8200492	Grandtner	dbh > 10cm	y
Buchenavia tomentosa	Eichler	78	26	61	33	4.27168e+07	1922	Combretaceae	tropicos	http://www.tropicos.org/Name/8200036	Grandtner	dbh > 10cm
Buchenavia viridiflora	Ducke	100	31	89	32	7.64209e+07	1905	Combretaceae	tropicos	http://www.tropicos.org/Name/8200038	Grandtner	dbh > 10cm
Bulnesia bonariensis	Griseb.	0	0	0	0	NA	NA	Zygophyllaceae	tropicos	http://www.tropicos.org/Name/34600019	Grandtner	dbh > 10cm
Bulnesia sarmientoi	Lorentz ex Griseb.	1	0	0	0	NA	NA	Zygophyllaceae	tropicos	http://www.tropicos.org/Name/34600024	Grandtner	dbh > 10cm
Bunchosia apiculata	Huber	31	10	0	0	NA	1909	Malpighiaceae	tropicos	http://www.tropicos.org/Name/19501466	Oliveira	H > 4m
Bunchosia argentea	(Jacq.) DC.	50	22	36	21	1.54559e+07	1954	Malpighiaceae	tropicos	http://www.tropicos.org/Name/19501436	Grandtner	dbh > 10cm
Bunchosia armeniaca	(Cav.) DC.	27	15	0	0	NA	1926	Malpighiaceae	tropicos	http://www.tropicos.org/Name/19500920	Grandtner	dbh > 10cm
Bunchosia berlinii	W.R. Anderson	5	3	0	0	NA	1972	Malpighiaceae	tropicos	http://www.tropicos.org/Name/19501387	Grandtner	dbh > 10cm
Bunchosia cauliflora	W.R. Anderson	3	2	0	0	NA	1980	Malpighiaceae	tropicos	http://www.tropicos.org/Name/50114269	Oliveira	H > 4m
Bunchosia decussiflora	W.R. Anderson	33	11	0	0	NA	1907	Malpighiaceae	tropicos	http://www.tropicos.org/Name/19501476	Grandtner	dbh > 10cm
Bunchosia elliptica	Tod.	1	1	0	0	NA	1972	Malpighiaceae	tropicos	http://www.tropicos.org/Name/19500134	Oliveira	H > 4m
Bunchosia fluminensis	Griseb.	1	0	0	0	NA	1900	Malpighiaceae	tropicos	http://www.tropicos.org/Name/19500135	Grandtner	dbh > 10cm
Bunchosia glandulifera	(Jacq.) Kunth	63	27	0	0	NA	1917	Malpighiaceae	tropicos; usda	http://www.tropicos.org/Name/19500136;http://plants.usda.gov/java/profile?symbol=BUGL2	Grandtner	dbh > 10cm
Bunchosia glandulosa	(Cav.) DC.	1	0	0	0	NA	1911	Malpighiaceae	tropicos; usda	http://www.tropicos.org/Name/19500793;http://plants.usda.gov/java/profile?symbol=BUGL	Grandtner	dbh > 10cm
Bunchosia hookeriana	A. Juss.	16	8	1	1	264442	1902	Malpighiaceae	tropicos	http://www.tropicos.org/Name/19500139	Grandtner	dbh > 10cm
Bunchosia lindeniana	A. Juss.	2	2	0	0	NA	1988	Malpighiaceae	tropicos	http://www.tropicos.org/Name/19500140	Grandtner	dbh > 10cm
Bunchosia maritima	(Vell.) J.F. Macbr.	3	2	0	0	NA	1962	Malpighiaceae	tropicos	http://www.tropicos.org/Name/19500925	Grandtner	dbh > 10cm
Bunchosia mollis	Benth.	52	10	0	0	NA	1838	Malpighiaceae	tropicos	http://www.tropicos.org/Name/19500143	Grandtner	dbh > 10cm
Bunchosia nitida	(Jacq.) DC.	2	1	0	0	NA	1837	Malpighiaceae	tropicos	http://www.tropicos.org/Name/19500794	Grandtner	dbh > 10cm
Bunchosia paraguariensis	Nied.	2	1	0	0	NA	1990	Malpighiaceae	tropicos	http://www.tropicos.org/Name/19500145	Grandtner	dbh > 10cm
Bunchosia pilocarpa	Rusby	1	1	0	0	NA	NA	Malpighiaceae	tropicos	http://www.tropicos.org/Name/50007814	Grandtner	dbh > 10cm
Bunchosia plowmanii	W.R. Anderson	5	2	0	0	NA	1976	Malpighiaceae	tropicos	http://www.tropicos.org/Name/19501388	Oliveira	H > 4m
Bunchosia pseudonitida	Cuatrec.	1	1	0	0	NA	NA	Malpighiaceae	tropicos	http://www.tropicos.org/Name/19501438	Oliveira	H > 4m
Burdachia duckei	Steyerm.	64	9	0	0	NA	1910	Malpighiaceae	tropicos	http://www.tropicos.org/Name/50150649	Grandtner	dbh > 10cm
Burdachia prismatocarpa	A. Juss.	221	45	8	4	9.61259e+06	1842	Malpighiaceae	tropicos	http://www.tropicos.org/Name/19500153	Grandtner	dbh > 10cm
Burdachia sphaerocarpa	A. Juss.	97	23	1	1	2.46148e+06	1887	Malpighiaceae	tropicos	http://www.tropicos.org/Name/19500154	Grandtner	dbh > 10cm
Bursera graveolens	(Kunth) Triana & Planch.	2	1	0	0	NA	1976	Burseraceae	tropicos	http://www.tropicos.org/Name/4700223	Grandtner	dbh > 10cm
Bursera inversa	D.C. Daly	1	1	8	2	1.76464e+07	1993	Burseraceae	tropicos	http://www.tropicos.org/Name/4700585	Grandtner	dbh > 10cm
Bursera simaruba	(L.) Sarg.	8	6	0	0	NA	1938	Burseraceae	tropicos; usda	http://www.tropicos.org/Name/4700231;http://plants.usda.gov/java/profile?symbol=BUSI	Grandtner	dbh > 10cm
Bursera tomentosa	(Jacq.) Triana & Planch.	2	1	0	0	NA	1937	Burseraceae	tropicos	http://www.tropicos.org/Name/4700232	Grandtner	dbh > 10cm
Butia leptospatha	(Burret) Noblick	1	0	0	0	NA	1936	Arecaceae	tropicos	http://www.tropicos.org/Name/100156120	FloraBrasil	assumed
Butia paraguayensis	(Barb. Rodr.) L.H. Bailey	5	0	0	0	NA	1936	Arecaceae	tropicos	http://www.tropicos.org/Name/2401534	Oliveira	H > 4m
Byrsonima aerugo	Sagot	144	44	49	27	4.39967e+07	1858	Malpighiaceae	tropicos	http://www.tropicos.org/Name/19501414	Grandtner	dbh > 10cm
Byrsonima affinis	W.R. Anderson	6	0	0	0	NA	1914	Malpighiaceae	tropicos	http://www.tropicos.org/Name/50149259	Grandtner	dbh > 10cm
Byrsonima altissima	DC.	29	9	15	10	5.12217e+06	1908	Malpighiaceae	tropicos	http://www.tropicos.org/Name/50150491	Grandtner	dbh > 10cm	y
Byrsonima amoena	Cuatr.	99	30	4	3	6.80879e+06	1912	Malpighiaceae	plantlist	http://www.theplantlist.org/tpl1.1/record/kew-2688097	Grandtner	dbh > 10cm
Byrsonima arthropoda	A. Juss.	131	53	38	25	2.60374e+07	1891	Malpighiaceae	tropicos	http://www.tropicos.org/Name/19500929	Grandtner	dbh > 10cm
Byrsonima baccae	W.R. Anderson	2	2	0	0	NA	1988	Malpighiaceae	tropicos	http://www.tropicos.org/Name/50150897	Grandtner	dbh > 10cm
Byrsonima basiliana	W.R. Anderson	1	1	0	0	NA	1986	Malpighiaceae	tropicos	http://www.tropicos.org/Name/50114275	Grandtner	dbh > 10cm
Byrsonima basiloba	A. Juss.	9	2	4	1	1.73008e+06	1976	Malpighiaceae	tropicos	http://www.tropicos.org/Name/19500161	Grandtner	dbh > 10cm
Byrsonima blanchetiana	Miq.	1	0	0	0	NA	1982	Malpighiaceae	tropicos	http://www.tropicos.org/Name/19500162	Grandtner	dbh > 10cm
Byrsonima brachystachya	DC.	2	2	0	0	NA	1887	Malpighiaceae	plantlist	http://www.theplantlist.org/tpl1.1/record/kew-2688117	Haripersaud	dbh > 10cm
Byrsonima bronweniana	W.R. Anderson	6	4	0	0	NA	1953	Malpighiaceae	tropicos	http://www.tropicos.org/Name/50098269	Grandtner	dbh > 10cm
Byrsonima carraoana	Steyerm.	16	5	0	0	NA	1944	Malpighiaceae	tropicos	http://www.tropicos.org/Name/50150551	Grandtner	dbh > 10cm
Byrsonima chalcophylla	Nied.	9	3	0	0	NA	1910	Malpighiaceae	tropicos	http://www.tropicos.org/Name/19500166	Grandtner	dbh > 10cm
Byrsonima christianeae	W.R. Anderson	18	6	0	0	NA	1943	Malpighiaceae	tropicos	http://www.tropicos.org/Name/50150549	Grandtner	dbh > 10cm
Byrsonima chrysophylla	Kunth	375	58	17	9	1.78665e+07	1903	Malpighiaceae	tropicos	http://www.tropicos.org/Name/19500167	Grandtner	dbh > 10cm
Byrsonima clausseniana	A. Juss.	2	1	0	0	NA	1979	Malpighiaceae	tropicos	http://www.tropicos.org/Name/19500169	Oliveira	H > 4m
Byrsonima coccolobifolia	Kunth	209	42	4	2	1.29125e+06	1849	Malpighiaceae	tropicos; usda	http://www.tropicos.org/Name/19500933;http://plants.usda.gov/java/profile?symbol=BYCO3	Grandtner	dbh > 10cm
Byrsonima concinna	Benth.	57	26	7	5	5.90715e+06	1842	Malpighiaceae	tropicos	http://www.tropicos.org/Name/19500171	Grandtner	dbh > 10cm
Byrsonima coniophylla	A. Juss.	47	14	0	0	NA	1930	Malpighiaceae	tropicos	http://www.tropicos.org/Name/19500172	Grandtner	dbh > 10cm
Byrsonima correifolia	A.Juss.	2	0	0	0	NA	1980	Malpighiaceae	plantlist	http://www.theplantlist.org/tpl1.1/record/kew-2688161	Oliveira	H > 4m
Byrsonima cowanii	W.R. Anderson	9	6	0	0	NA	1948	Malpighiaceae	tropicos	http://www.tropicos.org/Name/19501481	Grandtner	dbh > 10cm
Byrsonima crassifolia	(L.) Kunth	868	121	24	13	1.7177e+07	1841	Malpighiaceae	tropicos; usda	http://www.tropicos.org/Name/19500795;http://plants.usda.gov/java/profile?symbol=BYCR	Grandtner	dbh > 10cm	y
Byrsonima crispa	A. Juss.	203	67	65	34	5.86024e+07	1896	Malpighiaceae	tropicos	http://www.tropicos.org/Name/19501329	Grandtner	dbh > 10cm
Byrsonima cuprea	Griseb.	16	7	0	0	NA	1924	Malpighiaceae	tropicos	http://www.tropicos.org/Name/19500176	Grandtner	dbh > 10cm
Byrsonima cydoniifolia	A. Juss.	34	10	41	4	4.49758e+07	1892	Malpighiaceae	tropicos	http://www.tropicos.org/Name/19500177	Grandtner	dbh > 10cm
Byrsonima dealbata	Griseb.	2	0	0	0	NA	1979	Malpighiaceae	tropicos	http://www.tropicos.org/Name/19500178	new	assumed
Byrsonima densa	(Poir.) DC.	170	33	123	51	6.14959e+07	1840	Malpighiaceae	tropicos	http://www.tropicos.org/Name/19500181	Grandtner	dbh > 10cm
Byrsonima duckeana	W.R. Anderson	52	8	27	19	1.35159e+07	1910	Malpighiaceae	tropicos	http://www.tropicos.org/Name/50150966	Grandtner	dbh > 10cm
Byrsonima duidana	W.R. Anderson	1	1	0	0	NA	1985	Malpighiaceae	tropicos	http://www.tropicos.org/Name/50150492	new	assumed
Byrsonima eugeniifolia	Sandwith	77	18	0	0	NA	1881	Malpighiaceae	tropicos	http://www.tropicos.org/Name/50150645	Grandtner	dbh > 10cm
Byrsonima euryphylla	Pilg.	4	3	0	0	NA	1916	Malpighiaceae	tropicos	http://www.tropicos.org/Name/50296107	Oliveira	H > 4m
Byrsonima fanshawei	W.R. Anderson	2	2	0	0	NA	1944	Malpighiaceae	tropicos	http://www.tropicos.org/Name/50150541	Grandtner	dbh > 10cm
Byrsonima fernandezii	Cuatrec.	22	12	1	1	295652	1967	Malpighiaceae	tropicos	http://www.tropicos.org/Name/19501416	Grandtner	dbh > 10cm
Byrsonima flexipes	W.R. Anderson	8	5	0	0	NA	1989	Malpighiaceae	tropicos	http://www.tropicos.org/Name/50209997	Grandtner	dbh > 10cm
Byrsonima formosa	W.R. Anderson	14	4	0	0	NA	1982	Malpighiaceae	tropicos	http://www.tropicos.org/Name/50114276	Grandtner	dbh > 10cm
Byrsonima frondosa	A. Juss.	13	6	8	2	1.04273e+07	1947	Malpighiaceae	tropicos	http://www.tropicos.org/Name/19500185	Grandtner	dbh > 10cm
Byrsonima garcibarrigae	Cuatrec.	28	8	9	5	4.47495e+06	1951	Malpighiaceae	tropicos	http://www.tropicos.org/Name/19501675	Grandtner	dbh > 10cm
Byrsonima gardneriana	A.Juss.	8	4	0	0	NA	1932	Malpighiaceae	plantlist	http://www.theplantlist.org/tpl1.1/record/kew-2688230	new	assumed
Byrsonima gymnocalycina	A. Juss.	26	8	0	0	NA	1838	Malpighiaceae	tropicos	http://www.tropicos.org/Name/50150482	Grandtner	dbh > 10cm
Byrsonima hatschbachii	W.R. Anderson	2	0	0	0	NA	1975	Malpighiaceae	tropicos	http://www.tropicos.org/Name/50149255	new	assumed
Byrsonima hirsuta	W.R. Anderson	0	0	0	0	NA	NA	Malpighiaceae	tropicos	http://www.tropicos.org/Name/50148918	Oliveira	H > 4m
Byrsonima huberi	W.R. Anderson	1	1	0	0	NA	1991	Malpighiaceae	tropicos	http://www.tropicos.org/Name/50114277	new	assumed
Byrsonima incarnata	Sandwith	53	9	61	18	6.43187e+07	1937	Malpighiaceae	tropicos	http://www.tropicos.org/Name/19501617	Grandtner	dbh > 10cm
Byrsonima intermedia	A. Juss.	23	4	86	3	4.93361e+07	1943	Malpighiaceae	tropicos	http://www.tropicos.org/Name/19500193	ATDN	dbh > 10cm
Byrsonima japurensis	A. Juss.	166	54	55	25	4.77454e+07	1851	Malpighiaceae	tropicos	http://www.tropicos.org/Name/19500195	Grandtner	dbh > 10cm
Byrsonima krukoffii	W.R. Anderson	31	19	1	1	874017	1930	Malpighiaceae	tropicos	http://www.tropicos.org/Name/50045476	Grandtner	dbh > 10cm
Byrsonima laevigata	(Poir.) DC.	108	25	31	15	4.9683e+07	1856	Malpighiaceae	tropicos	http://www.tropicos.org/Name/19500196	Grandtner	dbh > 10cm
Byrsonima laevis	Nied.	40	17	0	0	NA	1854	Malpighiaceae	tropicos	http://www.tropicos.org/Name/19500197	Grandtner	dbh > 10cm
Byrsonima lancifolia	A. Juss.	18	4	2	1	5.78803e+06	1895	Malpighiaceae	tropicos	http://www.tropicos.org/Name/19500198	Grandtner	dbh > 10cm
Byrsonima lanulosa	W.R. Anderson	5	2	0	0	NA	1979	Malpighiaceae	tropicos	http://www.tropicos.org/Name/50148920	new	assumed
Byrsonima laxiflora	Griseb.	12	8	2	2	727398	1957	Malpighiaceae	tropicos	http://www.tropicos.org/Name/19500200	Grandtner	dbh > 10cm
Byrsonima leucophlebia	Griseb.	60	15	0	0	NA	1850	Malpighiaceae	tropicos	http://www.tropicos.org/Name/19500201	Grandtner	dbh > 10cm
Byrsonima linguifera	Cuatrec.	48	17	0	0	NA	1966	Malpighiaceae	tropicos	http://www.tropicos.org/Name/19501350	Grandtner	dbh > 10cm
Byrsonima luetzelburgii	Steyerm.	2	1	0	0	NA	1957	Malpighiaceae	tropicos	http://www.tropicos.org/Name/50150548	Grandtner	dbh > 10cm
Byrsonima macrostachya	W.R. Anderson	3	1	5	4	3.72509e+06	1951	Malpighiaceae	tropicos	http://www.tropicos.org/Name/50070404	Grandtner	dbh > 10cm
Byrsonima maguirei	W.R. Anderson	1	1	0	0	NA	1957	Malpighiaceae	tropicos	http://www.tropicos.org/Name/50150540	Grandtner	dbh > 10cm
Byrsonima melanocarpa	Ducke	30	10	0	0	NA	1912	Malpighiaceae	tropicos	http://www.tropicos.org/Name/19500618	Grandtner	dbh > 10cm
Byrsonima microphylla	A. Juss.	1	1	0	0	NA	2011	Malpighiaceae	tropicos	http://www.tropicos.org/Name/19500206	new	assumed
Byrsonima nitidifolia	A. Juss.	2	0	0	0	NA	1979	Malpighiaceae	tropicos	http://www.tropicos.org/Name/19500209	Oliveira	H > 4m
Byrsonima nitidissima	Kunth	10	5	0	0	NA	1975	Malpighiaceae	tropicos	http://www.tropicos.org/Name/19500210	Grandtner	dbh > 10cm
Byrsonima oblongifolia	A. Juss.	5	3	0	0	NA	1977	Malpighiaceae	tropicos	http://www.tropicos.org/Name/19500213	new	assumed
Byrsonima pachyphylla	A. Juss.	31	4	0	0	NA	1966	Malpighiaceae	tropicos	http://www.tropicos.org/Name/19500217	Oliveira	H > 4m
Byrsonima pachypoda	W.R. Anderson	6	1	0	0	NA	1960	Malpighiaceae	tropicos	http://www.tropicos.org/Name/50150566	Grandtner	dbh > 10cm
Byrsonima perseifolia	Griseb.	1	0	0	0	NA	1914	Malpighiaceae	tropicos	http://www.tropicos.org/Name/19500219	Grandtner	dbh > 10cm
Byrsonima piresii	W.R. Anderson	10	4	0	0	NA	1934	Malpighiaceae	tropicos	http://www.tropicos.org/Name/50114280	Grandtner	dbh > 10cm
Byrsonima poeppigiana	A. Juss.	55	25	24	18	2.05661e+07	1933	Malpighiaceae	tropicos	http://www.tropicos.org/Name/19500220	Grandtner	dbh > 10cm
Byrsonima psilandra	Griseb.	6	0	0	0	NA	1973	Malpighiaceae	tropicos	http://www.tropicos.org/Name/19500222	new	assumed
Byrsonima punctulata	A. Juss.	85	23	1	1	1.19849e+06	1850	Malpighiaceae	tropicos	http://www.tropicos.org/Name/19500224	Grandtner	dbh > 10cm
Byrsonima putumayensis	Cuatrec.	15	10	33	15	1.18065e+07	1931	Malpighiaceae	tropicos	http://www.tropicos.org/Name/19501439	Grandtner	dbh > 10cm
Byrsonima rigida	A. Juss.	5	0	0	0	NA	1975	Malpighiaceae	tropicos	http://www.tropicos.org/Name/19500227	new	assumed
Byrsonima riparia	W.R. Anderson	7	2	25	3	1.27784e+07	1968	Malpighiaceae	tropicos	http://www.tropicos.org/Name/50148922	Grandtner	dbh > 10cm
Byrsonima rodriguesii	W.R. Anderson	29	3	3	3	1.04288e+06	1961	Malpighiaceae	tropicos	http://www.tropicos.org/Name/50150543	Grandtner	dbh > 10cm
Byrsonima rotunda	Griseb.	2	0	0	0	NA	1991	Malpighiaceae	tropicos	http://www.tropicos.org/Name/19500228	new	assumed
Byrsonima rubrobracteata	W.R. Anderson	3	1	0	0	NA	1960	Malpighiaceae	tropicos	http://www.tropicos.org/Name/50150544	Grandtner	dbh > 10cm
Byrsonima salzmanniana	A. Juss.	2	1	0	0	NA	1968	Malpighiaceae	tropicos	http://www.tropicos.org/Name/19500229	new	assumed
Byrsonima schomburgkiana	Benth.	81	18	2	2	5.6736e+06	1842	Malpighiaceae	tropicos	http://www.tropicos.org/Name/19500230	Grandtner	dbh > 10cm
Byrsonima schunkei	W.R. Anderson	39	12	1	1	3.3956e+06	1904	Malpighiaceae	tropicos	http://www.tropicos.org/Name/19501400	Grandtner	dbh > 10cm
Byrsonima sericea	DC.	26	12	0	0	NA	1945	Malpighiaceae	tropicos	http://www.tropicos.org/Name/19500231	Grandtner	dbh > 10cm
Byrsonima souzae	W.R. Anderson	10	5	0	0	NA	1961	Malpighiaceae	tropicos	http://www.tropicos.org/Name/50149261	Grandtner	dbh > 10cm
Byrsonima spicata	(Cav.) DC.	324	87	3	3	5.63601e+06	1850	Malpighiaceae	tropicos	http://www.tropicos.org/Name/19500797	Grandtner	dbh > 10cm
Byrsonima steyermarkii	W.R. Anderson	2	1	0	0	NA	1967	Malpighiaceae	tropicos	http://www.tropicos.org/Name/50150567	Grandtner	dbh > 10cm
Byrsonima stipulacea	A. Juss.	206	61	134	42	1.17723e+08	1841	Malpighiaceae	tropicos	http://www.tropicos.org/Name/19501417	Grandtner	dbh > 10cm
Byrsonima stipulina	J.F. Macbr.	13	7	41	12	2.18189e+07	1976	Malpighiaceae	tropicos	http://www.tropicos.org/Name/19500938	Grandtner	dbh > 10cm
Byrsonima subcordata	Nied.	2	1	0	0	NA	1977	Malpighiaceae	tropicos	http://www.tropicos.org/Name/19500234	new	assumed
Byrsonima subterranea	Brade & Markgr.	6	4	0	0	NA	1954	Malpighiaceae	tropicos	http://www.tropicos.org/Name/100302819	new	assumed
Byrsonima surinamensis	W.R. Anderson	14	5	0	0	NA	1920	Malpighiaceae	tropicos	http://www.tropicos.org/Name/19501636	Grandtner	dbh > 10cm
Byrsonima tillettii	W.R. Anderson	1	0	0	0	NA	1960	Malpighiaceae	tropicos	http://www.tropicos.org/Name/50150565	Plouvier 2015	dbh > 10cm
Byrsonima umbellata	Mart. ex A. Juss.	45	13	0	0	NA	1909	Malpighiaceae	tropicos	http://www.tropicos.org/Name/100302823	Grandtner	dbh > 10cm
Byrsonima vacciniifolia	A. Juss.	5	2	0	0	NA	1916	Malpighiaceae	tropicos	http://www.tropicos.org/Name/19500238	Oliveira	H > 4m
Byrsonima variabilis	A. Juss.	1	1	0	0	NA	1979	Malpighiaceae	tropicos	http://www.tropicos.org/Name/19500239	Grandtner	dbh > 10cm
Byrsonima verbascifolia	(L.) DC.	149	36	2	1	865038	1842	Malpighiaceae	tropicos	http://www.tropicos.org/Name/19501330	Grandtner	dbh > 10cm
Byrsonima viminifolia	A. Juss.	1	1	0	0	NA	1996	Malpighiaceae	tropicos	http://www.tropicos.org/Name/19500241	new	assumed
Byrsonima wurdackii	W.R. Anderson	9	5	0	0	NA	1977	Malpighiaceae	tropicos	http://www.tropicos.org/Name/50077436	Grandtner	dbh > 10cm
Byttneria morii	L.C. Barnett & Dorr	26	5	0	0	NA	1969	Malvaceae	tropicos	http://www.tropicos.org/Name/30401672	Grandtner	dbh > 10cm		tree!
Byttneria schunkei	Cristóbal	17	5	0	0	NA	1982	Malvaceae	tropicos	http://www.tropicos.org/Name/30401642	Grandtner	dbh > 10cm		shrub or small tree
Caamembeca spectabilis	(DC.) J.F.B. Pastore	135	28	0	0	NA	1877	Polygalaceae	tropicos	http://www.tropicos.org/Name/100384351	new	assumed
Cabralea canjerana	(Vell.) Mart.	82	33	175	64	1.08715e+08	1931	Meliaceae	tropicos	http://www.tropicos.org/Name/20400624	Grandtner	dbh > 10cm
Caesalpinia argentina	Burkart	0	0	0	0	NA	NA	Fabaceae	ildis	http://www.ildis.org/LegumeWeb?version~10.01&genus~Caesalpinia&species~argentina;http://www.tropicos.org/Name/13003169	tropicos-lists	tree
Caesalpinia bonduc	(L.) Roxb.	56	11	0	0	NA	1841	Fabaceae	tropicos; usda	http://www.tropicos.org/Name/13027549;http://plants.usda.gov/java/profile?symbol=CABO6	new	assumed
Caesalpinia bracteosa	Tul.	23	2	0	0	NA	1892	Fabaceae	tropicos	http://www.tropicos.org/Name/13027552	Grandtner	dbh > 10cm
Caesalpinia cassioides	Willd.	2	1	0	0	NA	1998	Fabaceae	tropicos	http://www.tropicos.org/Name/13027556	Grandtner	dbh > 10cm
Caesalpinia caudata	(A. Gray) Fisher	1	1	0	0	NA	1914	Fabaceae	tropicos; usda	http://www.tropicos.org/Name/13003188;http://plants.usda.gov/java/profile?symbol=CACA26	new	assumed
Caesalpinia celendiniana	G.P.Lewis & C.E.Hughes	0	0	0	0	NA	NA	Fabaceae	Kew Bull., 65: 210, f. 1, 2010	http://www.theplantlist.org/tpl1.1/record/kew-2899458	new	assumed
Caesalpinia decapetala	(Roth) Alston	1	1	0	0	NA	1984	Fabaceae	tropicos; usda	http://www.tropicos.org/Name/13043466;http://plants.usda.gov/java/profile?symbol=CADE15	new	assumed
Caesalpinia echinata	Lam.	12	6	0	0	NA	1954	Fabaceae	tropicos; usda	http://www.tropicos.org/Name/13027571;http://plants.usda.gov/java/profile?symbol=CAEC3	Grandtner	dbh > 10cm
Caesalpinia ferrea	Mart.	58	19	0	0	NA	1929	Fabaceae	tropicos	http://www.tropicos.org/Name/13027577	Grandtner	dbh > 10cm
Caesalpinia fimbriata	Tul.	2	1	0	0	NA	1891	Fabaceae	ildis	http://www.ildis.org/LegumeWeb?version~10.01&genus~Caesalpinia&species~fimbriata;http://www.tropicos.org/Name/13027579	tropicos-lists	tree
Caesalpinia glabrata	Kunth	4	2	0	0	NA	1850	Fabaceae	tropicos	http://www.tropicos.org/Name/13027587	Oliveira, Grandtner	dbh > 10cm
Caesalpinia major	(Medik.) Dandy & Exell	2	1	0	0	NA	2002	Fabaceae	tropicos; usda	http://www.tropicos.org/Name/13003255;http://plants.usda.gov/java/profile?symbol=CAMA21	new	assumed
Caesalpinia marginata	Tul.	4	0	0	0	NA	1967	Fabaceae	tropicos	http://www.tropicos.org/Name/13027611	Grandtner	dbh > 10cm
Caesalpinia punctata	Willd.	1	0	0	0	NA	NA	Fabaceae	tropicos	http://www.tropicos.org/Name/13003300	Oliveira, Grandtner	dbh > 10cm
Caesalpinia pyramidalis	Tul.	9	2	0	0	NA	1892	Fabaceae	tropicos	http://www.tropicos.org/Name/13027643	Grandtner	dbh > 10cm
Caesalpinia stuckertii	Hassl.	1	1	0	0	NA	1991	Fabaceae	tropicos	http://www.tropicos.org/Name/13003323	new	assumed
Calanthea pulcherrima	(Jacq.) Miers	0	0	0	0	NA	NA	Capparaceae	plantlist	http://www.theplantlist.org/tpl1.1/record/kew-2690822	Sabatier	dbh > 10cm
Calatola columbiana	Sleumer	4	2	0	0	NA	1983	Icacinaceae	tropicos	http://www.tropicos.org/Name/16400153	Grandtner	dbh > 10cm
Calatola costaricensis	Standl.	45	23	286	42	1.29149e+08	1933	Icacinaceae	tropicos	http://www.tropicos.org/Name/16400086	Grandtner	dbh > 10cm
Calatola microcarpa	Gentry ex Duno & Janovec	0	0	0	0	NA	NA	Icacinaceae	ipni; plantminer	www.ipni.org	ATDN	dbh > 10cm
Calea sipapoana	Maguire	1	1	0	0	NA	1949	Asteraceae	tropicos; gcc	http://www.tropicos.org/Name/2737448;http://compositae.landcareresearch.co.nz/default.aspx?Page=NameDetails&TabNum=0&NameId=BC79B295-09A3-47B9-91C9-D7C4C5D9AC5E	Grandtner	dbh > 10cm
Calliandra angustifolia	Spruce ex Benth.	33	21	0	0	NA	1939	Fabaceae	tropicos	http://www.tropicos.org/Name/13004722	Grandtner	dbh > 10cm
Calliandra bombycina	Spruce ex Benth.	8	3	0	0	NA	1855	Fabaceae	tropicos	http://www.tropicos.org/Name/13004735	Grandtner	dbh > 10cm
Calliandra brevipes	Benth.	2	1	0	0	NA	1893	Fabaceae	tropicos	http://www.tropicos.org/Name/13004756	Oliveira	H > 4m
Calliandra calothyrsus	Meisn.	2	1	0	0	NA	1846	Fabaceae	tropicos	http://www.tropicos.org/Name/13004761	Haripersaud	dbh > 10cm
Calliandra coriacea	(Humb. & Bonpl. ex Willd.) Benth.	27	15	0	0	NA	1900	Fabaceae	tropicos	http://www.tropicos.org/Name/13027710	Grandtner	dbh > 10cm
Calliandra cruegeri	Griseb.	4	1	0	0	NA	1977	Fabaceae	tropicos	http://www.tropicos.org/Name/13004788	Grandtner	dbh > 10cm
Calliandra cumingii	Benth.	5	2	2	1	1.44734e+06	1850	Fabaceae	tropicos; usda	http://www.tropicos.org/Name/13004786;http://plants.usda.gov/java/profile?symbol=CACU17	Grandtner	dbh > 10cm
Calliandra decrescens	Killip & J.F. Macbr.	0	0	0	0	NA	NA	Fabaceae	tropicos	http://www.tropicos.org/Name/13004794	Grandtner	dbh > 10cm
Calliandra densifolia	Rose ex Harms	1	0	0	0	NA	NA	Fabaceae	tropicos	http://www.tropicos.org/Name/13004795	new	assumed
Calliandra dysantha	Benth.	22	0	0	0	NA	1902	Fabaceae	tropicos	http://www.tropicos.org/Name/13004798	new	assumed
Calliandra elegans	Renvoize	2	1	0	0	NA	2011	Fabaceae	tropicos	http://www.tropicos.org/Name/13040670	Oliveira	H > 4m
Calliandra falcata	Benth.	2	2	0	0	NA	1974	Fabaceae	tropicos	http://www.tropicos.org/Name/13004806	Grandtner	dbh > 10cm
Calliandra foliolosa	Benth.	0	0	0	0	NA	NA	Fabaceae	tropicos	http://www.tropicos.org/Name/13004811	Oliveira	H > 4m
Calliandra gardneri	Benth.	1	1	0	0	NA	1887	Fabaceae	tropicos	http://www.tropicos.org/Name/13004816	new	assumed
Calliandra glomerulata	H. Karst.	10	5	0	0	NA	1938	Fabaceae	tropicos	http://www.tropicos.org/Name/13004820	Grandtner	dbh > 10cm
Calliandra glyphoxylon	Spruce ex Benth.	1	1	0	0	NA	1979	Fabaceae	tropicos	http://www.tropicos.org/Name/13004821	Grandtner	dbh > 10cm
Calliandra grandiflora	(L'HÃ©r.) Benth.	1	1	0	0	NA	NA	Fabaceae	tropicos	http://www.tropicos.org/Name/13027720	new	assumed
Calliandra guildingii	Benth.	17	9	4	3	1.21204e+06	1900	Fabaceae	tropicos	http://www.tropicos.org/Name/13004831	Grandtner	dbh > 10cm
Calliandra haematocephala	Hassk.	9	6	0	0	NA	1926	Fabaceae	tropicos; usda	http://www.tropicos.org/Name/13004832;http://plants.usda.gov/java/profile?symbol=CAHA31	Grandtner	dbh > 10cm
Calliandra harrisii	(Lindl.) Benth.	1	0	0	0	NA	1985	Fabaceae	tropicos	http://www.tropicos.org/Name/13027722	Oliveira	H > 4m
Calliandra hirsuta	(G. Don) Benth.	0	0	1	1	544304	NA	Fabaceae	tropicos	http://www.tropicos.org/Name/13027724	ATDN	dbh > 10cm
Calliandra hymenaeoides	(Rich.) Benth.	16	6	9	2	724197	1943	Fabaceae	tropicos	http://www.tropicos.org/Name/13027728	ATDN	dbh > 10cm
Calliandra jariensis	Barneby	9	4	0	0	NA	1968	Fabaceae	tropicos	http://www.tropicos.org/Name/50147067	Grandtner	dbh > 10cm
Calliandra kuhlmannii	Hoehne	7	0	0	0	NA	1910	Fabaceae	tropicos	http://www.tropicos.org/Name/13004851	new	assumed
Calliandra laxa	(Willd.) Benth.	90	29	0	0	NA	1909	Fabaceae	tropicos	http://www.tropicos.org/Name/13027734	Grandtner	dbh > 10cm
Calliandra longipes	Benth.	4	0	0	0	NA	1967	Fabaceae	tropicos	http://www.tropicos.org/Name/13004860	new	assumed
Calliandra magdalenae	(Bertero ex DC.) Benth.	7	5	8	6	6.89405e+06	1972	Fabaceae	tropicos	http://www.tropicos.org/Name/13027735	Grandtner	dbh > 10cm
Calliandra mollissima	(Humb. & Bonpl. ex Willd.) Benth.	3	1	0	0	NA	1997	Fabaceae	tropicos	http://www.tropicos.org/Name/13027739	Grandtner	dbh > 10cm
Calliandra pakaraimensis	R.S. Cowan	10	2	0	0	NA	1960	Fabaceae	tropicos	http://www.tropicos.org/Name/13004896	Haripersaud	dbh > 10cm
Calliandra parviflora	Benth.	57	3	0	0	NA	1891	Fabaceae	tropicos	http://www.tropicos.org/Name/13027742	new	assumed
Calliandra parvifolia	(Hook. & Arn.) Speg.	15	2	0	0	NA	1915	Fabaceae	tropicos	http://www.tropicos.org/Name/13004903	new	assumed
Calliandra pittieri	Standl.	3	1	0	0	NA	1990	Fabaceae	tropicos	http://www.tropicos.org/Name/13004911	Grandtner	dbh > 10cm
Calliandra purdiei	Benth.	2	2	0	0	NA	1996	Fabaceae	tropicos	http://www.tropicos.org/Name/13004920	Grandtner	dbh > 10cm
Calliandra purpurea	(L.) Benth.	14	4	3	3	1.84285e+06	1862	Fabaceae	tropicos; usda	http://www.tropicos.org/Name/13027745;http://plants.usda.gov/java/profile?symbol=CAPU33	Grandtner	dbh > 10cm
Calliandra rigida	Benth.	10	4	0	0	NA	1842	Fabaceae	tropicos	http://www.tropicos.org/Name/13004927	COAH	dbh > 10cm
Calliandra riparia	Pittier	3	3	0	0	NA	1973	Fabaceae	tropicos	http://www.tropicos.org/Name/13004928	Grandtner	dbh > 10cm
Calliandra samik	Barneby	1	1	0	0	NA	1972	Fabaceae	plantlist	http://www.theplantlist.org/tpl1.1/record/ild-42210	Grandtner	dbh > 10cm
Calliandra sessilis	Benth.	8	2	0	0	NA	1915	Fabaceae	tropicos	http://www.tropicos.org/Name/13004951	new	assumed
Calliandra squarrosa	Benth.	2	0	0	0	NA	1977	Fabaceae	tropicos	http://www.tropicos.org/Name/13027751	new	assumed
Calliandra surinamensis	Benth.	331	68	5	3	4.69267e+06	1840	Fabaceae	tropicos; usda	http://www.tropicos.org/Name/13027753;http://plants.usda.gov/java/profile?symbol=CASU33	Grandtner	dbh > 10cm
Calliandra tergemina	(L.) Benth.	31	12	0	0	NA	1906	Fabaceae	tropicos	http://www.tropicos.org/Name/13027755	Grandtner	dbh > 10cm
Calliandra tocantina	Ducke	2	0	0	0	NA	1915	Fabaceae	tropicos	http://www.tropicos.org/Name/13004972	new	assumed
Calliandra trinervia	Benth.	154	48	18	11	9.00781e+06	1850	Fabaceae	plantlist	http://www.theplantlist.org/tpl1.1/record/ild-11490	new	dbh > 10cm
Calliandra tsugoides	R.S. Cowan	24	7	0	0	NA	1948	Fabaceae	tropicos	http://www.tropicos.org/Name/13004980	Grandtner	dbh > 10cm
Calliandra umbellifera	Benth.	2	0	0	0	NA	1980	Fabaceae	tropicos	http://www.tropicos.org/Name/13004986	new	assumed
Calliandra vaupesiana	R.S. Cowan	16	9	0	0	NA	1957	Fabaceae	tropicos	http://www.tropicos.org/Name/13004991	COAH	dbh > 10cm
Calliandra virgata	Benth.	2	0	0	0	NA	1909	Fabaceae	tropicos	http://www.tropicos.org/Name/13004994	new	assumed
Callianthe sylvatica	(Cav.) Dorr	5	3	0	0	NA	1983	Malvaceae	tropicos	http://www.tropicos.org/Name/100384438	new	assumed
Callicarpa acuminata	Kunth	5	4	0	0	NA	1921	Lamiaceae	tropicos	http://www.tropicos.org/Name/33700103	Grandtner	dbh > 10cm
Callisthene fasciculata	Mart.	65	19	38	5	3.24136e+07	1891	Vochysiaceae	tropicos	http://www.tropicos.org/Name/34100256	Grandtner	dbh > 10cm
Callisthene hassleri	Briq.	4	2	0	0	NA	1977	Vochysiaceae	tropicos	http://www.tropicos.org/Name/34100157	Grandtner	dbh > 10cm
Callisthene major	Mart.	6	1	0	0	NA	1971	Vochysiaceae	tropicos	http://www.tropicos.org/Name/50185045	Grandtner	dbh > 10cm
Callisthene microphylla	Warm.	8	2	0	0	NA	1977	Vochysiaceae	tropicos	http://www.tropicos.org/Name/50061266	Grandtner	dbh > 10cm
Callisthene minor	Mart.	15	2	0	0	NA	1969	Vochysiaceae	tropicos	http://www.tropicos.org/Name/50185051	Grandtner	dbh > 10cm
Callisthene mollissima	Warm.	0	0	0	0	NA	NA	Vochysiaceae	plantlist	http://www.theplantlist.org/tpl1.1/record/kew-2692840	Oliveira	H > 4m
Calophyllum angulare	A.C. Sm.	55	5	2	2	819930	1931	Calophyllaceae	tropicos	http://www.tropicos.org/Name/7800053	Grandtner	dbh > 10cm
Calophyllum brasiliense	Cambess.	448	123	904	154	5.4959e+08	1838	Calophyllaceae	tropicos	http://www.tropicos.org/Name/7800054	Grandtner	dbh > 10cm
Calophyllum calaba	L.	8	6	0	0	NA	1976	Calophyllaceae	tropicos	http://www.tropicos.org/Name/7800683	Grandtner	dbh > 10cm
Calophyllum longifolium	Willd.	15	7	60	12	5.40741e+07	1916	Calophyllaceae	tropicos	http://www.tropicos.org/Name/7800057	Grandtner	dbh > 10cm
Calophyllum pachyphyllum	Triana & Planch.	9	3	1	1	1.55713e+06	1976	Calophyllaceae	tropicos	http://www.tropicos.org/Name/7800059	Grandtner	dbh > 10cm
Calophyllum pubescens	Vela Díaz	2	0	0	0	NA	1982	Calophyllaceae	tropicos	http://www.tropicos.org/Name/100387492	new	assumed
Calycolpus aequatorialis	L.R. Landrum	1	1	0	0	NA	1986	Myrtaceae	tropicos	http://www.tropicos.org/Name/100158603	Grandtner	dbh > 10cm
Calycolpus alternifolius	(Gleason) L.R. Landrum	9	4	0	0	NA	1978	Myrtaceae	tropicos	http://www.tropicos.org/Name/22103030	new	assumed
Calycolpus andersonii	Landrum	2	1	0	0	NA	1974	Myrtaceae	flora	http://floradobrasil.jbrj.gov.br/jabot/listaBrasil/FichaPublicaTaxonUC/FichaPublicaTaxonUC.do?id=FB79441	Oliveira, Grandtner	dbh > 10cm
Calycolpus calophyllus	(Kunth) O. Berg	54	19	5	4	5.13973e+06	1854	Myrtaceae	tropicos	http://www.tropicos.org/Name/22102292	Grandtner	dbh > 10cm
Calycolpus cochleatus	McVaugh	2	1	0	0	NA	1951	Myrtaceae	tropicos	http://www.tropicos.org/Name/22104437	Haripersaud	dbh > 10cm
Calycolpus glaber	(Benth.) O. Berg	17	3	0	0	NA	1904	Myrtaceae	tropicos	http://www.tropicos.org/Name/22102075	Grandtner	dbh > 10cm
Calycolpus goetheanus	(DC.) O. Berg	227	41	2	2	967972	1836	Myrtaceae	tropicos	http://www.tropicos.org/Name/22103042	Grandtner	dbh > 10cm
Calycolpus moritzianus	(O. Berg) Burret	1	1	0	0	NA	1979	Myrtaceae	tropicos	http://www.tropicos.org/Name/22102027	Grandtner	dbh > 10cm
Calycolpus revolutus	(Schauer) O. Berg	89	14	39	7	7.55901e+06	1858	Myrtaceae	tropicos	http://www.tropicos.org/Name/22103490	Grandtner	dbh > 10cm
Calycolpus roraimensis	Steyerm.	5	2	0	0	NA	1938	Myrtaceae	tropicos	http://www.tropicos.org/Name/22103304	Oliveira	H > 4m
Calycolpus surinamensis	McVaugh	10	3	0	0	NA	1937	Myrtaceae	tropicos	http://www.tropicos.org/Name/22104444	Grandtner	dbh > 10cm
Calycophyllum candidissimum	(Vahl) DC.	3	2	0	0	NA	1986	Rubiaceae	tropicos; usda	http://www.tropicos.org/Name/27903157;http://plants.usda.gov/java/profile?symbol=CACA73	Grandtner	dbh > 10cm
Calycophyllum megistocaulum	(K. Krause) C.M. Taylor	130	42	121	43	6.93633e+07	1933	Rubiaceae	tropicos	http://www.tropicos.org/Name/27909943	Grandtner	dbh > 10cm
Calycophyllum multiflorum	Griseb.	9	4	16	5	2.58638e+07	1938	Rubiaceae	tropicos	http://www.tropicos.org/Name/27900504	Grandtner	dbh > 10cm
Calycophyllum obovatum	(Ducke) Ducke	45	13	42	14	5.24e+07	1936	Rubiaceae	tropicos	http://www.tropicos.org/Name/27907452	Grandtner	dbh > 10cm
Calycophyllum spruceanum	(Benth.) Hook. f. ex K. Schum.	195	62	241	45	2.02934e+08	1850	Rubiaceae	tropicos	http://www.tropicos.org/Name/27904047	Grandtner	dbh > 10cm
Calycophyllum tefense	J.H. Kirkbr.	2	1	0	0	NA	1986	Rubiaceae	tropicos	http://www.tropicos.org/Name/50106282	Grandtner	dbh > 10cm
Calycophyllum venezuelense	Steyerm.	4	2	0	0	NA	1962	Rubiaceae	tropicos	http://www.tropicos.org/Name/27900505	Grandtner	dbh > 10cm
Calycorectes batavorum	McVaugh	5	1	0	0	NA	1964	Myrtaceae	plantlist	http://www.theplantlist.org/tpl1.1/record/kew-32080;http://www.tropicos.org/Name/22104423	Plouvier 2015	dbh > 10cm
Calycorectes bergii	Sandwith	70	16	5	1	1.07598e+07	1857	Myrtaceae	tropicos	http://www.tropicos.org/Name/22103434	Grandtner	dbh > 10cm	y
Calycorectes costata	Mattos & D. Legrand	1	0	0	0	NA	1909	Myrtaceae	tropicos	http://www.tropicos.org/Name/22104196	new	assumed
Calycorectes enormis	McVaugh	1	0	0	0	NA	1965	Myrtaceae	tropicos	http://www.tropicos.org/Name/22104424	Grandtner	dbh > 10cm
Calycorectes grandifolius	O. Berg	84	15	0	0	NA	1843	Myrtaceae	tropicos	http://www.tropicos.org/Name/22103429	Grandtner	dbh > 10cm
Calycorectes psidiiflorus	(O. Berg) Sobral	1	0	7	1	4.67791e+06	2004	Myrtaceae	tropicos	http://www.tropicos.org/Name/22102837	Grandtner	dbh > 10cm
Calycorectes rodriguesii	Mattos & D. Legrand	2	1	0	0	NA	1968	Myrtaceae	tropicos	http://www.tropicos.org/Name/22104197	Grandtner	dbh > 10cm
Calycorectes wurdackii	McVaugh	1	1	0	0	NA	1977	Myrtaceae	tropicos	http://www.tropicos.org/Name/22103272	Grandtner	dbh > 10cm
Calyptranthes amoena	Pilg.	0	0	0	0	NA	NA	Myrtaceae	tropicos	http://www.tropicos.org/Name/22102394	Oliveira	H > 4m
Calyptranthes amshoffae	McVaugh	59	12	3	2	4.44926e+06	1907	Myrtaceae	tropicos	http://www.tropicos.org/Name/22102548	Grandtner	dbh > 10cm
Calyptranthes apoda	McVaugh	1	0	0	0	NA	1937	Myrtaceae	tropicos	http://www.tropicos.org/Name/22102549	Grandtner	dbh > 10cm
Calyptranthes bipennis	O. Berg	74	33	145	58	7.87496e+07	1933	Myrtaceae	tropicos	http://www.tropicos.org/Name/22101827	Grandtner	dbh > 10cm
Calyptranthes blanchetiana	O. Berg	1	0	0	0	NA	1980	Myrtaceae	tropicos	http://www.tropicos.org/Name/22100279	Oliveira	H > 4m
Calyptranthes bracteata	M.L. Kawasaki & B. Holst	8	1	0	0	NA	1972	Myrtaceae	tropicos	http://www.tropicos.org/Name/22107337	Grandtner	dbh > 10cm
Calyptranthes brasiliensis	Spreng.	2	0	0	0	NA	1968	Myrtaceae	tropicos	http://www.tropicos.org/Name/22100280	Grandtner	dbh > 10cm
Calyptranthes clusiifolia	(Miq.) O. Berg	0	0	0	0	NA	NA	Myrtaceae	tropicos	http://www.tropicos.org/Name/22100281	Oliveira	H > 4m
Calyptranthes concinna	DC.	3	1	1	1	540894	1978	Myrtaceae	tropicos	http://www.tropicos.org/Name/22100282	Grandtner	dbh > 10cm
Calyptranthes crebra	McVaugh	69	23	129	27	1.80257e+08	1929	Myrtaceae	tropicos	http://www.tropicos.org/Name/22100283	Grandtner	dbh > 10cm
Calyptranthes cuspidata	DC.	85	21	114	31	1.17221e+08	1901	Myrtaceae	tropicos	http://www.tropicos.org/Name/22100285	Grandtner	dbh > 10cm
Calyptranthes densiflora	Poepp. ex O. Berg	40	18	8	6	4.26957e+06	1974	Myrtaceae	tropicos	http://www.tropicos.org/Name/22100286	Grandtner	dbh > 10cm
Calyptranthes fasciculata	O. Berg	119	43	18	6	1.67743e+07	1841	Myrtaceae	tropicos	http://www.tropicos.org/Name/22100289	Grandtner	dbh > 10cm
Calyptranthes ferruginea	(A. Rich.) Krug & Urb.	1	0	0	0	NA	1984	Myrtaceae	tropicos	http://www.tropicos.org/Name/22102389	new	assumed
Calyptranthes forsteri	O. Berg	48	23	12	11	7.69789e+06	1934	Myrtaceae	tropicos	http://www.tropicos.org/Name/22102329	Grandtner	dbh > 10cm
Calyptranthes glandulosa	M.L. Kawas. & B. Holst	4	3	0	0	NA	1987	Myrtaceae	tropicos	http://www.tropicos.org/Name/50292807	Grandtner	dbh > 10cm
Calyptranthes krugioides	McVaugh	12	6	4	4	2.53383e+06	1933	Myrtaceae	tropicos	http://www.tropicos.org/Name/22100295	Grandtner	dbh > 10cm
Calyptranthes lanceolata	O. Berg	3	3	1	1	571518	1989	Myrtaceae	tropicos	http://www.tropicos.org/Name/22100296	Grandtner	dbh > 10cm
Calyptranthes lepida	McVaugh	24	6	1	1	459956	1961	Myrtaceae	tropicos	http://www.tropicos.org/Name/22102579	Grandtner	dbh > 10cm
Calyptranthes lindeniana	O. Berg	1	0	0	0	NA	1977	Myrtaceae	tropicos	http://www.tropicos.org/Name/22100299	Grandtner	dbh > 10cm
Calyptranthes longifolia	O. Berg	15	8	6	3	1.6373e+06	1903	Myrtaceae	tropicos	http://www.tropicos.org/Name/22101829	Grandtner	dbh > 10cm
Calyptranthes lucida	Mart. ex DC.	79	26	18	5	2.8334e+07	1909	Myrtaceae	tropicos	http://www.tropicos.org/Name/22100302	Grandtner	dbh > 10cm
Calyptranthes macrophylla	O. Berg	91	37	28	18	1.07611e+07	1914	Myrtaceae	tropicos	http://www.tropicos.org/Name/22100304	Grandtner	dbh > 10cm
Calyptranthes manuensis	B. Holst & M.L. Kawas.	8	4	0	0	NA	1976	Myrtaceae	tropicos	http://www.tropicos.org/Name/50303447	Grandtner	dbh > 10cm
Calyptranthes maxima	McVaugh	12	8	16	11	5.75671e+06	1976	Myrtaceae	tropicos	http://www.tropicos.org/Name/22101830	Grandtner	dbh > 10cm
Calyptranthes moaensis	Alain	0	0	0	0	NA	NA	Myrtaceae	tropicos	http://www.tropicos.org/Name/22102544	Oliveira	H > 4m
Calyptranthes multiflora	Poepp. ex O. Berg	108	42	39	12	4.85041e+07	1830	Myrtaceae	tropicos	http://www.tropicos.org/Name/22100309	Grandtner	dbh > 10cm
Calyptranthes nigrescens	B. Holst	14	8	0	0	NA	1979	Myrtaceae	tropicos	http://www.tropicos.org/Name/50238069	Grandtner	dbh > 10cm
Calyptranthes nigricans	DC.	2	0	0	0	NA	NA	Myrtaceae	tropicos	http://www.tropicos.org/Name/22100312	Oliveira	H > 4m
Calyptranthes ovoidea	McVaugh	5	2	0	0	NA	1948	Myrtaceae	tropicos	http://www.tropicos.org/Name/22102556	Grandtner	dbh > 10cm
Calyptranthes pallens	Griseb.	1	1	0	0	NA	1988	Myrtaceae	tropicos; usda	http://www.tropicos.org/Name/22101805;http://plants.usda.gov/java/profile?symbol=CAPA8	new	assumed
Calyptranthes paniculata	Grosourdy	55	19	17	12	5.93608e+06	1933	Myrtaceae	tropicos	http://www.tropicos.org/Name/22104957	Grandtner	dbh > 10cm
Calyptranthes plicata	McVaugh	26	11	1	1	1.09637e+06	1936	Myrtaceae	tropicos	http://www.tropicos.org/Name/22101834	Grandtner	dbh > 10cm
Calyptranthes pulchella	DC.	53	26	3	2	2.89778e+06	1933	Myrtaceae	tropicos	http://www.tropicos.org/Name/22101835	Grandtner	dbh > 10cm
Calyptranthes pullei	Burret ex Amshoff	48	16	0	0	NA	1899	Myrtaceae	tropicos	http://www.tropicos.org/Name/22102539	Grandtner	dbh > 10cm
Calyptranthes rufotomentosa	McVaugh	1	1	0	0	NA	1942	Myrtaceae	tropicos	http://www.tropicos.org/Name/22101836	Oliveira	H > 4m
Calyptranthes ruiziana	O. Berg	34	17	6	3	4.61356e+06	1961	Myrtaceae	tropicos	http://www.tropicos.org/Name/22100327	Grandtner	dbh > 10cm
Calyptranthes scoparia	O. Berg	0	0	0	0	NA	NA	Myrtaceae	tropicos	http://www.tropicos.org/Name/22102081	Oliveira	H > 4m
Calyptranthes sessilis	McVaugh	2	1	0	0	NA	1929	Myrtaceae	tropicos	http://www.tropicos.org/Name/22100330	Oliveira	H > 4m
Calyptranthes simulata	McVaugh	27	10	8	3	2.91768e+06	1972	Myrtaceae	tropicos	http://www.tropicos.org/Name/22101837	Grandtner	dbh > 10cm
Calyptranthes smithii	McVaugh	5	1	0	0	NA	1937	Myrtaceae	tropicos	http://www.tropicos.org/Name/22102557	Grandtner	dbh > 10cm
Calyptranthes speciosa	Sagot	129	45	23	13	1.5429e+07	1908	Myrtaceae	tropicos	http://www.tropicos.org/Name/22101838	Grandtner	dbh > 10cm
Calyptranthes spicata	Amshoff	1	1	0	0	NA	1926	Myrtaceae	tropicos	http://www.tropicos.org/Name/22102540	Grandtner	dbh > 10cm
Calyptranthes spruceana	O. Berg	50	10	0	0	NA	1851	Myrtaceae	tropicos	http://www.tropicos.org/Name/22100331	Grandtner	dbh > 10cm
Calyptranthes tessmannii	Burret ex McVaugh	11	9	6	2	2.20312e+06	1973	Myrtaceae	tropicos	http://www.tropicos.org/Name/22100333	Grandtner	dbh > 10cm
Calyptranthes tridymantha	Diels	3	1	0	0	NA	1901	Myrtaceae	tropicos	http://www.tropicos.org/Name/22100334	Oliveira	H > 4m
Calyptranthes vexata	McVaugh	3	1	0	0	NA	1937	Myrtaceae	tropicos	http://www.tropicos.org/Name/22102575	Grandtner	dbh > 10cm
Campomanesia adamantium	(Cambess.) O. Berg	13	2	0	0	NA	1936	Myrtaceae	tropicos	http://www.tropicos.org/Name/22100340	new	assumed
Campomanesia aromatica	(Aubl.) Griseb.	67	30	17	9	1.78379e+07	1841	Myrtaceae	tropicos	http://www.tropicos.org/Name/22103043	Grandtner	dbh > 10cm	y
Campomanesia aurea	O. Berg	1	1	6	4	3.36315e+06	NA	Myrtaceae	tropicos	http://www.tropicos.org/Name/22100342	ATDN	dbh > 10cm
Campomanesia cucullata	Proença & L.V.S.Jenn.	0	0	0	0	NA	NA	Myrtaceae	ipni; plantminer	www.ipni.org	new	assumed
Campomanesia dichotoma	(O. Berg) Mattos	1	0	0	0	NA	NA	Myrtaceae	tropicos	http://www.tropicos.org/Name/22103780	Grandtner	dbh > 10cm
Campomanesia eugenioides	(Cambess.) D. Legrand	5	0	1	1	533858	1976	Myrtaceae	tropicos	http://www.tropicos.org/Name/22100358	Grandtner	dbh > 10cm
Campomanesia grandiflora	(Aubl.) Sagot	50	25	0	0	NA	1858	Myrtaceae	tropicos	http://www.tropicos.org/Name/22103306	Grandtner	dbh > 10cm	y
Campomanesia guaviroba	(DC.) Kiaersk.	5	3	0	0	NA	1986	Myrtaceae	tropicos	http://www.tropicos.org/Name/22100365	Grandtner	dbh > 10cm
Campomanesia lineatifolia	Ruiz & Pav.	36	22	7	7	2.62147e+06	1906	Myrtaceae	tropicos	http://www.tropicos.org/Name/22100372	Grandtner	dbh > 10cm
Campomanesia neriiflora	(O. Berg) Nied.	4	2	3	3	5.9168e+06	1997	Myrtaceae	tropicos	http://www.tropicos.org/Name/22103813	Grandtner	dbh > 10cm
Campomanesia pubescens	(DC.) O. Berg	15	3	0	0	NA	1938	Myrtaceae	tropicos	http://www.tropicos.org/Name/22100383	Grandtner	dbh > 10cm
Campomanesia schlechtendahliana	(O. Berg) Nied.	1	0	0	0	NA	NA	Myrtaceae	tropicos	http://www.tropicos.org/Name/22100396	new	assumed
Campomanesia sessiliflora	(O. Berg) Mattos	6	1	0	0	NA	1952	Myrtaceae	tropicos	http://www.tropicos.org/Name/22103202	Grandtner	dbh > 10cm
Campomanesia speciosa	(Diels) McVaugh	16	11	1	1	1.32523e+06	1901	Myrtaceae	tropicos	http://www.tropicos.org/Name/22102062	Grandtner	dbh > 10cm
Campomanesia velutina	(Cambess.) O. Berg	2	0	0	0	NA	1980	Myrtaceae	tropicos	http://www.tropicos.org/Name/22100403	Grandtner	dbh > 10cm
Campomanesia xanthocarpa	Mart. ex O. Berg	1	1	0	0	NA	1916	Myrtaceae	tropicos	http://www.tropicos.org/Name/50088853	Grandtner	dbh > 10cm
Campsiandra angustifolia	Spruce ex Benth.	209	61	201	24	1.70596e+08	1871	Fabaceae	tropicos	http://www.tropicos.org/Name/13027768	Grandtner	dbh > 10cm
Campsiandra aymardii	Stergios	1	1	0	0	NA	1987	Fabaceae	tropicos	http://www.tropicos.org/Name/50083837	Grandtner	dbh > 10cm
Campsiandra casiquiarensis	Stergios	2	1	17	1	3.06855e+07	1987	Fabaceae	tropicos	http://www.tropicos.org/Name/50083838	Grandtner	dbh > 10cm
Campsiandra chigo-montero	Stergios	70	26	0	0	NA	1936	Fabaceae	tropicos	http://www.tropicos.org/Name/50083839	Grandtner	dbh > 10cm
Campsiandra comosa	Benth.	405	88	419	50	6.55938e+08	1828	Fabaceae	tropicos	http://www.tropicos.org/Name/13027769	Grandtner	dbh > 10cm
Campsiandra cowaniana	Stergios	0	0	0	0	NA	NA	Fabaceae	ipni	Bull. Herb. Boissier Ser. II. v. 535. (IK)	new	assumed
Campsiandra emonensis	Stergios	1	1	0	0	NA	1987	Fabaceae	tropicos	http://www.tropicos.org/Name/50083842	Grandtner	dbh > 10cm
Campsiandra ferruginea	Stergios	2	1	0	0	NA	1985	Fabaceae	tropicos	http://www.tropicos.org/Name/50083843	Grandtner	dbh > 10cm
Campsiandra gomez-alvareziana	Stergios	15	7	12	2	1.86967e+07	1951	Fabaceae	tropicos	http://www.tropicos.org/Name/50083844	Grandtner	dbh > 10cm
Campsiandra guayanensis	Stergios	2	2	0	0	NA	1973	Fabaceae	tropicos	http://www.tropicos.org/Name/50083847	Grandtner	dbh > 10cm
Campsiandra implexicaulis	Stergios	118	24	0	0	NA	1918	Fabaceae	tropicos	http://www.tropicos.org/Name/50083848	Grandtner	dbh > 10cm
Campsiandra macrocarpa	R.S. Cowan	13	8	0	0	NA	1953	Fabaceae	tropicos	http://www.tropicos.org/Name/13005022	Grandtner	dbh > 10cm
Campsiandra nutans	Stergios	7	3	0	0	NA	1968	Fabaceae	tropicos	http://www.tropicos.org/Name/50083852	Grandtner	dbh > 10cm
Campsiandra pasibensis	Stergios	2	1	0	0	NA	1984	Fabaceae	tropicos	http://www.tropicos.org/Name/50083853	Grandtner	dbh > 10cm
Campsiandra robclarkiana	Stergios	0	0	0	0	NA	NA	Fabaceae	Harvard Pap. Bot., 17(1): 181, f1, 2012	www.ipni.org	new	assumed
Campsiandra steyermarkiana	Stergios	2	2	0	0	NA	1993	Fabaceae	tropicos	http://www.tropicos.org/Name/50083854	Grandtner	dbh > 10cm
Campsiandra wurdackiana	Stergios	4	2	0	0	NA	1973	Fabaceae	tropicos	http://www.tropicos.org/Name/50101318	Grandtner	dbh > 10cm
Camptouratea persistens	(A. St.-Hil.) Tiegh.	1	1	0	0	NA	1979	Ochnaceae	tropicos	http://www.tropicos.org/Name/50212642	Grandtner	dbh > 10cm
Campylospermum subcordatum	(Stapf) Farron	1	0	0	0	NA	1929	Ochnaceae	tropicos	http://www.tropicos.org/Name/100304421	new	assumed
Candolleodendron brachystachyum	(DC.) R.S. Cowan	105	20	230	53	1.42947e+08	1922	Fabaceae	tropicos	http://www.tropicos.org/Name/13002174	Grandtner	dbh > 10cm
Cantinoa colombiana	(Epling) Harley & J.F.B. Pastore	1	1	0	0	NA	1997	Lamiaceae	tropicos	http://www.tropicos.org/Name/100380963	new	assumed
Capirona decorticans	Spruce	287	87	364	101	2.86781e+08	1912	Rubiaceae	tropicos	http://www.tropicos.org/Name/27900506	Grandtner	dbh > 10cm
Capparicordis crotonoides	(Kunth) Iltis & Cornejo	1	1	0	0	NA	1999	Capparaceae	tropicos	http://www.tropicos.org/Name/50313774	Grandtner	dbh > 10cm
Capparicordis tweediana	(Eichler) Iltis & Cornejo	6	3	0	0	NA	1985	Capparaceae	tropicos	http://www.tropicos.org/Name/50313775	Grandtner	dbh > 10cm
Capparidastrum coimbranum	(Cornejo & Iltis) Cornejo & Iltis	0	0	52	2	5.07645e+07	NA	Capparaceae	tropicos	http://www.tropicos.org/Name/50333938	Grandtner	dbh > 10cm
Capparidastrum discolor	(Donn. Sm.) Cornejo & Iltis	4	2	0	0	NA	1901	Capparaceae	tropicos	http://www.tropicos.org/Name/50335185	Grandtner	dbh > 10cm
Capparidastrum frondosum	(Jacq.) Cornejo & Iltis	39	16	0	0	NA	1907	Capparaceae	tropicos	http://www.tropicos.org/Name/50326091	Grandtner	dbh > 10cm
Capparidastrum huberi	Iltis & Cornejo	0	0	0	0	NA	NA	Capparaceae	ipni; plantlist	http://www.theplantlist.org/tpl1.1/record/kew-2899588	new	assumed
Capparidastrum macrophyllum	(Kunth) Hutch.	5	3	50	18	1.66276e+07	1933	Capparaceae	tropicos	http://www.tropicos.org/Name/50286826	Grandtner	dbh > 10cm
Capparidastrum osmanthum	(Diels) Cornejo & Iltis	87	37	24	12	2.10243e+07	1933	Capparaceae	tropicos	http://www.tropicos.org/Name/50333733	Grandtner	dbh > 10cm
Capparidastrum pachaca	(Kunth) Hutch.	0	0	0	0	NA	NA	Capparaceae	tropicos	http://www.tropicos.org/Name/50286827	Oliveira, Grandtner	dbh > 10cm
Capparidastrum petiolare	(Kunth) Hutch.	7	6	7	2	6.23337e+06	1982	Capparaceae	tropicos	http://www.tropicos.org/Name/50286828	Grandtner	dbh > 10cm
Capparidastrum quinum	(J.F. Macbr.) Cornejo & Iltis	0	0	0	0	NA	NA	Capparaceae	tropicos	http://www.tropicos.org/Name/50333734	Oliveira, Grandtner	dbh > 10cm
Capparidastrum sola	(J.F. Macbr.) Cornejo & H. Iltis	89	37	0	0	NA	1916	Capparaceae	tropicos	http://www.tropicos.org/Name/100304958	ATDN	dbh > 10cm
Capparidastrum solum	(J.F. Macbr.) Cornejo & Iltis	7	7	15	8	1.27317e+07	1932	Capparaceae	tropicos	http://www.tropicos.org/Name/50303395	Grandtner	dbh > 10cm
Capparidastrum sprucei	(Eichler) Hutch.	10	5	0	0	NA	1995	Capparaceae	tropicos	http://www.tropicos.org/Name/50286829	Grandtner	dbh > 10cm
Capparis detonsa	Triana & Planch.	33	21	6	4	1.60956e+06	1973	Capparaceae	tropicos	http://www.tropicos.org/Name/5900032	Grandtner	dbh > 10cm
Capparis hastata	Jacq.	1	0	6	2	6.54832e+06	NA	Capparaceae	tropicos; usda	http://www.tropicos.org/Name/5900298;http://plants.usda.gov/java/profile?symbol=CAHA9	Grandtner	dbh > 10cm
Capparis maroniensis	Benoist	12	5	3	3	786361	1917	Capparaceae	tropicos	http://www.tropicos.org/Name/5900054	Grandtner	dbh > 10cm
Capparis muco	Iltis, Cumaná, R.Delgado & G.A. Aymard	3	2	0	0	NA	1981	Capparaceae	tropicos	http://www.tropicos.org/Name/50062013	Grandtner	dbh > 10cm
Capraria biflora	L.	11	6	0	0	NA	1987	Scrophulariaceae	plantlist	http://www.theplantlist.org/tpl1.1/record/kew-2697734;http://www.tropicos.org/Name/29200704;http://plants.usda.gov/java/profile?symbol=CABI13	tropicos-lists	tree
Caraipa ampla	Ducke	17	7	0	0	NA	1908	Calophyllaceae	tropicos	http://www.tropicos.org/Name/7800060	Grandtner	dbh > 10cm
Caraipa aracaensis	Kubitzki	5	1	0	0	NA	1978	Calophyllaceae	tropicos	http://www.tropicos.org/Name/50160125	new	assumed
Caraipa costata	Spruce ex Benth.	48	9	18	2	4.80541e+06	1942	Calophyllaceae	tropicos	http://www.tropicos.org/Name/7800045	Grandtner	dbh > 10cm
Caraipa densifolia	Mart.	457	124	435	54	3.88265e+08	1838	Calophyllaceae	tropicos	http://www.tropicos.org/Name/7801021	Grandtner	dbh > 10cm
Caraipa duckeana	Kubitzki	8	5	1	1	1.25645e+06	1942	Calophyllaceae	tropicos	http://www.tropicos.org/Name/50160119	Grandtner	dbh > 10cm
Caraipa foveolata	Huber	22	4	0	0	NA	1906	Calophyllaceae	tropicos	http://www.tropicos.org/Name/7800047	Grandtner	dbh > 10cm
Caraipa grandifolia	Mart.	346	52	209	45	1.53706e+08	1850	Calophyllaceae	tropicos	http://www.tropicos.org/Name/7801023	Grandtner	dbh > 10cm
Caraipa heterocarpa	Ducke	56	8	39	13	5.11698e+07	1929	Calophyllaceae	tropicos	http://www.tropicos.org/Name/7800063	Grandtner	dbh > 10cm
Caraipa jaramilloi	Vásquez	8	4	3	1	1.76977e+06	1985	Calophyllaceae	tropicos	http://www.tropicos.org/Name/7801320	Grandtner	dbh > 10cm
Caraipa llanorum	Cuatrec.	49	22	94	3	5.97255e+07	1952	Calophyllaceae	tropicos	http://www.tropicos.org/Name/7800065	Grandtner	dbh > 10cm
Caraipa longipedicellata	Steyerm.	19	10	142	8	1.77951e+08	1944	Calophyllaceae	tropicos	http://www.tropicos.org/Name/7800066	Grandtner	dbh > 10cm
Caraipa longisepala	Kubitzki	10	3	0	0	NA	1977	Calophyllaceae	tropicos	http://www.tropicos.org/Name/50160126	new	assumed
Caraipa minor	Huber	17	5	0	0	NA	1900	Calophyllaceae	tropicos	http://www.tropicos.org/Name/7800067	MPEG	dbh > 10cm
Caraipa multinervia	Kubitzki	4	1	0	0	NA	1979	Calophyllaceae	tropicos	http://www.tropicos.org/Name/50160124	Grandtner	dbh > 10cm
Caraipa myrcioides	Ducke	18	7	22	12	1.61304e+07	1910	Calophyllaceae	tropicos	http://www.tropicos.org/Name/7800068	Grandtner	dbh > 10cm
Caraipa odorata	Ducke	14	1	4	2	5.42077e+06	1831	Calophyllaceae	tropicos	http://www.tropicos.org/Name/50160114	Grandtner	dbh > 10cm
Caraipa parvielliptica	Cuatrec.	14	4	7	1	7.72455e+06	1978	Calophyllaceae	tropicos	http://www.tropicos.org/Name/7800073	Grandtner	dbh > 10cm
Caraipa parvifolia	Aubl.	9	3	0	0	NA	1957	Calophyllaceae	tropicos	http://www.tropicos.org/Name/50160118	Grandtner	dbh > 10cm	y
Caraipa psilocarpa	Kubitzki	2	2	0	0	NA	1963	Calophyllaceae	tropicos	http://www.tropicos.org/Name/50058989	Grandtner	dbh > 10cm
Caraipa punctulata	Ducke	162	45	197	27	3.11944e+08	1887	Calophyllaceae	tropicos	http://www.tropicos.org/Name/7800075	Grandtner	dbh > 10cm
Caraipa racemosa	Cambess.	27	9	3	2	383856	1937	Calophyllaceae	tropicos	http://www.tropicos.org/Name/50160115	Grandtner	dbh > 10cm
Caraipa richardiana	Cambess.	70	30	101	13	7.42834e+07	1841	Calophyllaceae	tropicos	http://www.tropicos.org/Name/7800078	Grandtner	dbh > 10cm
Caraipa rodriguesii	Paula	14	1	0	0	NA	1965	Calophyllaceae	tropicos	http://www.tropicos.org/Name/50162368	Grandtner	dbh > 10cm
Caraipa savannarum	Kubitzki	128	41	0	0	NA	1936	Calophyllaceae	tropicos	http://www.tropicos.org/Name/7801331	Grandtner	dbh > 10cm
Caraipa spuria	Barb. Rodr.	9	7	16	2	2.20025e+07	1986	Calophyllaceae	tropicos	http://www.tropicos.org/Name/50279944	Grandtner	dbh > 10cm
Caraipa tereticaulis	Tul.	48	17	127	9	1.10275e+08	1842	Calophyllaceae	tropicos	http://www.tropicos.org/Name/7800080	Grandtner	dbh > 10cm
Caraipa utilis	Vásquez	15	6	256	6	1.41793e+08	1974	Calophyllaceae	tropicos	http://www.tropicos.org/Name/7801321	Grandtner	dbh > 10cm
Caraipa valioi	Paula	13	7	20	3	2.31746e+07	1936	Calophyllaceae	tropicos	http://www.tropicos.org/Name/7801387	Grandtner	dbh > 10cm
Carapa akuri	Poncy, Forget & Kenfack	0	0	0	0	NA	NA	Meliaceae	ipni; plantlist	http://www.theplantlist.org/tpl1.1/record/kew-2899436	new	assumed
Carapa grandiflora	Sprague	1	0	0	0	NA	1999	Meliaceae	plantlist	http://www.theplantlist.org/tpl1.1/record/kew-2699326	new	assumed
Carapa guianensis	Aubl.	416	83	2076	188	1.16625e+09	1887	Meliaceae	tropicos; usda	http://www.tropicos.org/Name/20400362;http://plants.usda.gov/java/profile?symbol=CAGU6	Grandtner	dbh > 10cm	y
Carapa macrocarpa	Ducke	4	0	0	0	NA	1916	Meliaceae	tropicos	http://www.tropicos.org/Name/20400842	Grandtner	dbh > 10cm
Carapa procera	DC.	220	25	396	80	1.50468e+08	1844	Meliaceae	tropicos	http://www.tropicos.org/Name/20400504	Grandtner	dbh > 10cm
Carapa vasquezii	Kenfack	27	4	0	0	NA	1974	Meliaceae	plantlist	http://www.theplantlist.org/tpl1.1/record/kew-2903623	new	assumed
Carapichea affinis	(Standl.) L. Andersson	91	33	0	0	NA	1971	Rubiaceae	tropicos	http://www.tropicos.org/Name/50220624	Grandtner	dbh > 10cm
Carapichea dolichophylla	(Standl.) C.M. Taylor	25	16	0	0	NA	1931	Rubiaceae	tropicos	http://www.tropicos.org/Name/50278207	Grandtner	dbh > 10cm
Carapichea verrucosa	C.M.Taylor	0	0	0	0	NA	NA	Rubiaceae	ipni; plantminer	www.ipni.org	new	H > 4m
Cardiopetalum calophyllum	Schltdl.	89	22	3	3	3.42982e+06	1891	Annonaceae	maas	doi: 10.1111/j.1756-1051.2011.01092.x	Grandtner	dbh > 10cm
Cardiopetalum plicatum	N.A. Murray	2	0	0	0	NA	1972	Annonaceae	maas	doi: 10.1111/j.1756-1051.2011.01092.x	Oliveira	H > 4m
Cardiopetalum surinamense	R.E. Fr.	43	13	0	0	NA	1910	Annonaceae	maas	doi: 10.1111/j.1756-1051.2011.01092.x	Grandtner	dbh > 10cm
Carica sprucei	V.M. Badillo	3	2	0	0	NA	2004	Caricaceae	tropicos	http://www.tropicos.org/Name/6100108	Grandtner	dbh > 10cm
Cariniana decandra	Ducke	65	24	174	93	1.36144e+08	1915	Lecythidaceae	tropicos	http://www.tropicos.org/Name/17900283	Grandtner	dbh > 10cm
Cariniana domestica	(Mart.) Miers	87	32	25	7	6.81661e+07	1923	Lecythidaceae	tropicos	http://www.tropicos.org/Name/17900133	Grandtner	dbh > 10cm
Cariniana estrellensis	(Raddi) Kuntze	42	21	20	12	2.53017e+07	1923	Lecythidaceae	tropicos	http://www.tropicos.org/Name/17900002	Grandtner	dbh > 10cm
Cariniana ianeirensis	R. Knuth	2	1	13	4	1.79415e+07	1998	Lecythidaceae	tropicos	http://www.tropicos.org/Name/50098138	Grandtner	dbh > 10cm
Cariniana integrifolia	Ducke	16	3	25	12	1.87739e+07	1929	Lecythidaceae	tropicos	http://www.tropicos.org/Name/17900423	Grandtner	dbh > 10cm
Cariniana kuhlmannii	Ducke	1	0	0	0	NA	1919	Lecythidaceae	tropicos	http://www.tropicos.org/Name/50098135	Grandtner	dbh > 10cm
Cariniana legalis	(Mart.) Kuntze	3	1	0	0	NA	1976	Lecythidaceae	tropicos	http://www.tropicos.org/Name/17900406	Grandtner	dbh > 10cm
Cariniana micrantha	Ducke	167	23	98	64	1.19309e+08	1923	Lecythidaceae	tropicos	http://www.tropicos.org/Name/17900015	Grandtner	dbh > 10cm
Cariniana pachyantha	A.C. Sm.	2	1	0	0	NA	1936	Lecythidaceae	tropicos	http://www.tropicos.org/Name/50098134	Grandtner	dbh > 10cm
Cariniana pauciramosa	W. Rodrigues	8	1	0	0	NA	1970	Lecythidaceae	tropicos	http://www.tropicos.org/Name/50098136	Grandtner	dbh > 10cm
Cariniana penduliflora	Prance	2	0	0	0	NA	1968	Lecythidaceae	tropicos	http://www.tropicos.org/Name/50098102	Grandtner	dbh > 10cm
Cariniana rubra	Gardner ex Miers	28	9	0	0	NA	1919	Lecythidaceae	tropicos	http://www.tropicos.org/Name/50098096	Grandtner	dbh > 10cm
Cariniana uaupensis	(Spruce ex O. Berg) Miers	1	1	0	0	NA	NA	Lecythidaceae	tropicos	http://www.tropicos.org/Name/50098127	new	assumed
Carpotroche amazonica	Mart. ex Eichler	29	13	5	3	5.89268e+06	1931	Achariaceae	tropicos	http://www.tropicos.org/Name/13200070	Grandtner	dbh > 10cm
Carpotroche brasiliensis	(Raddi) Endl.	3	2	3	3	9.30427e+06	1990	Achariaceae	tropicos	http://www.tropicos.org/Name/50224203	Grandtner	dbh > 10cm
Carpotroche crispidentata	Ducke	208	17	21	18	1.33088e+07	1926	Achariaceae	tropicos	http://www.tropicos.org/Name/50150694	Grandtner	dbh > 10cm
Carpotroche froesiana	Sleumer	2	0	0	0	NA	1945	Achariaceae	tropicos	http://www.tropicos.org/Name/50150693	Oliveira	H > 4m
Carpotroche grandiflora	Spruce ex Benth.	29	13	1	1	1.3239e+06	1974	Achariaceae	tropicos	http://www.tropicos.org/Name/13200071	Grandtner	dbh > 10cm
Carpotroche integrifolia	Kuhlm.	10	6	0	0	NA	1931	Achariaceae	tropicos	http://www.tropicos.org/Name/50150692	Grandtner	dbh > 10cm
Carpotroche longifolia	(Poepp.) Benth.	218	65	5	5	2.25648e+06	1855	Achariaceae	tropicos	http://www.tropicos.org/Name/13200448	Grandtner	dbh > 10cm
Carpotroche pacifica	(Cuatrec.) Cuatrec.	4	4	0	0	NA	1991	Achariaceae	tropicos	http://www.tropicos.org/Name/13201138	Grandtner	dbh > 10cm
Carpotroche platyptera	Pittier	1	1	0	0	NA	1991	Achariaceae	tropicos	http://www.tropicos.org/Name/13200507	Grandtner	dbh > 10cm
Carpotroche surinamensis	Uittien	118	20	0	0	NA	1846	Achariaceae	tropicos	http://www.tropicos.org/Name/50099331	Grandtner	dbh > 10cm
Caryocar amygdaliferum	Mutis	3	3	0	0	NA	2005	Caryocaraceae	tropicos; usda	http://www.tropicos.org/Name/6200019;http://plants.usda.gov/java/profile?symbol=CAAM28	Grandtner	dbh > 10cm
Caryocar amygdaliforme	Ruiz & Pav. ex G. Don	6	5	27	15	1.57631e+07	1977	Caryocaraceae	tropicos	http://www.tropicos.org/Name/6200041	Grandtner	dbh > 10cm
Caryocar brasiliense	Cambess.	74	20	1	1	964307	1950	Caryocaraceae	tropicos; usda	http://www.tropicos.org/Name/6200020;http://plants.usda.gov/java/profile?symbol=CABR36	Grandtner	dbh > 10cm
Caryocar coriaceum	Wittm.	7	1	0	0	NA	1964	Caryocaraceae	tropicos	http://www.tropicos.org/Name/6200011	Grandtner	dbh > 10cm
Caryocar cuneatum	Wittm.	11	2	0	0	NA	1907	Caryocaraceae	tropicos	http://www.tropicos.org/Name/50190305	Grandtner	dbh > 10cm
Caryocar dentatum	Gleason	10	5	0	0	NA	1923	Caryocaraceae	tropicos	http://www.tropicos.org/Name/6200012	Grandtner	dbh > 10cm
Caryocar edule	Casar.	2	0	2	1	9.0105e+06	1995	Caryocaraceae	tropicos	http://www.tropicos.org/Name/50190307	Grandtner	dbh > 10cm
Caryocar glabrum	Pers.	487	97	644	323	5.22228e+08	1896	Caryocaraceae	tropicos	http://www.tropicos.org/Name/6200021	Grandtner	dbh > 10cm	y
Caryocar gracile	Wittm.	54	17	33	12	3.40885e+07	1900	Caryocaraceae	tropicos	http://www.tropicos.org/Name/6200013	Grandtner	dbh > 10cm
Caryocar harlingii	Prance & Encarn.	8	6	10	8	6.34263e+06	1976	Caryocaraceae	tropicos	http://www.tropicos.org/Name/6200052	Grandtner	dbh > 10cm
Caryocar microcarpum	Ducke	433	84	80	27	6.67796e+07	1850	Caryocaraceae	tropicos	http://www.tropicos.org/Name/6200015	Grandtner	dbh > 10cm	y
Caryocar montanum	Prance	9	3	0	0	NA	1953	Caryocaraceae	tropicos	http://www.tropicos.org/Name/6200044	Grandtner	dbh > 10cm
Caryocar nuciferum	L.	41	17	31	18	2.26795e+07	1886	Caryocaraceae	tropicos; usda	http://www.tropicos.org/Name/6200028;http://plants.usda.gov/java/profile?symbol=CANU12	Grandtner	dbh > 10cm	y
Caryocar pallidum	A.C. Sm.	90	26	70	43	6.10795e+07	1934	Caryocaraceae	tropicos	http://www.tropicos.org/Name/6200024	Grandtner	dbh > 10cm
Caryocar villosum	(Aubl.) Pers.	267	40	99	74	6.22159e+07	1851	Caryocaraceae	tropicos	http://www.tropicos.org/Name/6200017	Grandtner	dbh > 10cm	y
Caryodaphnopsis fosteri	van der Werff	22	10	30	19	1.461e+07	1979	Lauraceae	tropicos	http://www.tropicos.org/Name/17804303	Grandtner	dbh > 10cm
Caryodaphnopsis inaequalis	(A.C. Sm.) van der Werff & H.G. Richt.	17	7	3	2	2.57562e+06	1933	Lauraceae	tropicos	http://www.tropicos.org/Name/17804306	Grandtner	dbh > 10cm
Caryodaphnopsis parviflora	van der Werff	0	0	0	0	NA	NA	Lauraceae	Harvard Pap. Bot., 17(1): 39–41, f. 1, 2012	www.ipni.org	ATDN	dbh > 10cm
Caryodaphnopsis tomentosa	van der Werff	11	6	8	6	2.55023e+06	1983	Lauraceae	tropicos	http://www.tropicos.org/Name/17805580	Grandtner	dbh > 10cm
Caryodendron amazonicum	Ducke	31	8	1	1	446471	1933	Euphorbiaceae	tropicos	http://www.tropicos.org/Name/50071963	Grandtner	dbh > 10cm
Caryodendron grandifolium	(Müll. Arg.) Pax	2	1	0	0	NA	1933	Euphorbiaceae	tropicos	http://www.tropicos.org/Name/12802454	Grandtner	dbh > 10cm
Caryodendron janeirense	Müll. Arg.	6	5	0	0	NA	1933	Euphorbiaceae	tropicos	http://www.tropicos.org/Name/50242662	Grandtner	dbh > 10cm
Caryodendron orinocense	H. Karst.	60	23	133	36	5.27749e+07	1933	Euphorbiaceae	tropicos	http://www.tropicos.org/Name/12805145	Grandtner	dbh > 10cm
Cascaronia astragalina	Griseb.	0	0	0	0	NA	NA	Fabaceae	tropicos	http://www.tropicos.org/Name/13049247	Grandtner	dbh > 10cm
Casearia aculeata	Jacq.	253	70	95	28	1.06805e+08	1837	Salicaceae	tropicos; usda	http://www.tropicos.org/Name/13200434;http://plants.usda.gov/java/profile?symbol=CAAC3	Grandtner	dbh > 10cm
Casearia acuminata	DC.	75	12	0	0	NA	1903	Salicaceae	tropicos	http://www.tropicos.org/Name/13200076	Grandtner	dbh > 10cm
Casearia arborea	(Rich.) Urb.	479	111	273	96	2.10109e+08	1837	Salicaceae	tropicos; usda	http://www.tropicos.org/Name/13200435;http://plants.usda.gov/java/profile?symbol=CAAR8	Grandtner	dbh > 10cm	y
Casearia arguta	Kunth	9	3	0	0	NA	1837	Salicaceae	tropicos	http://www.tropicos.org/Name/13200079	Grandtner	dbh > 10cm
Casearia celastroides	Klotzsch	2	1	0	0	NA	1988	Salicaceae	tropicos	http://www.tropicos.org/Name/13200089	Grandtner	dbh > 10cm
Casearia combaymensis	Tul.	219	38	50	39	2.33632e+07	1908	Salicaceae	tropicos	http://www.tropicos.org/Name/13200085	Grandtner	dbh > 10cm
Casearia commersoniana	Cambess.	229	54	8	5	7.67134e+06	1836	Salicaceae	tropicos	http://www.tropicos.org/Name/13200092	Grandtner	dbh > 10cm	y
Casearia corymbosa	Kunth	1	1	30	15	1.93901e+07	1981	Salicaceae	tropicos	http://www.tropicos.org/Name/13200097	Grandtner	dbh > 10cm
Casearia cuspidata	Blume	1	0	0	0	NA	2012	Salicaceae	plantlist	http://www.theplantlist.org/tpl1.1/record/kew-4702076	new	assumed
Casearia decandra	Jacq.	196	78	126	72	8.06234e+07	1842	Salicaceae	tropicos; usda	http://www.tropicos.org/Name/13200436;http://plants.usda.gov/java/profile?symbol=CADE11	Grandtner	dbh > 10cm
Casearia duckeana	Sleumer	42	5	10	9	5.02694e+06	1954	Salicaceae	tropicos	http://www.tropicos.org/Name/50000556	Haripersaud	dbh > 10cm
Casearia eichleriana	Sleumer	2	1	0	0	NA	1980	Salicaceae	tropicos	http://www.tropicos.org/Name/50150789	Grandtner	dbh > 10cm
Casearia fasciculata	(Ruiz & Pav.) Sleumer	26	16	12	5	5.66507e+06	1901	Salicaceae	tropicos	http://www.tropicos.org/Name/13200494	Grandtner	dbh > 10cm
Casearia gossypiosperma	Briq.	37	13	350	49	3.41572e+08	1908	Salicaceae	tropicos	http://www.tropicos.org/Name/13200107	Grandtner	dbh > 10cm
Casearia grandiflora	Cambess.	330	54	20	16	3.07869e+07	1857	Salicaceae	tropicos	http://www.tropicos.org/Name/13200108	Grandtner	dbh > 10cm
Casearia guianensis	(Aubl.) Urb.	92	25	1	1	1.02342e+06	1842	Salicaceae	tropicos; usda	http://www.tropicos.org/Name/13200437;http://plants.usda.gov/java/profile?symbol=CAGU2	Grandtner	dbh > 10cm	y
Casearia hirsuta	Sw.	9	7	0	0	NA	1956	Salicaceae	tropicos	http://www.tropicos.org/Name/13200815	Grandtner	dbh > 10cm
Casearia javitensis	Kunth	802	138	464	207	2.42571e+08	1838	Salicaceae	tropicos	http://www.tropicos.org/Name/13200112	Grandtner	dbh > 10cm
Casearia macrocarpa	C.B.Clarke	4	1	2	1	525463	2001	Salicaceae	plantlist	http://www.theplantlist.org/tpl1.1/record/kew-4702223	ATDN	dbh > 10cm
Casearia manausensis	Sleumer	55	4	4	4	3.82235e+06	1943	Salicaceae	tropicos	http://www.tropicos.org/Name/50150792	Grandtner	dbh > 10cm
Casearia mariquitensis	Kunth	89	28	20	11	2.08395e+07	1823	Salicaceae	tropicos	http://www.tropicos.org/Name/13200123	Grandtner	dbh > 10cm
Casearia maynacarpa	Liesner & P. Jørg.	0	0	0	0	NA	NA	Salicaceae	tropicos	http://www.tropicos.org/Name/100385235	tropicos-lists	tree
Casearia megacarpa	Cuatrec.	4	1	2	2	997380	1952	Salicaceae	tropicos	http://www.tropicos.org/Name/13200125	Grandtner	dbh > 10cm
Casearia mollis	Kunth	4	4	0	0	NA	1978	Salicaceae	tropicos	http://www.tropicos.org/Name/13200130	Grandtner	dbh > 10cm
Casearia murceana	R.Marquete & Mansano	0	0	0	0	NA	NA	Salicaceae	ipni; plantminer	www.ipni.org	new	assumed
Casearia negrensis	Eichler	112	32	18	11	7.93398e+06	1918	Salicaceae	tropicos	http://www.tropicos.org/Name/13200812	Grandtner	dbh > 10cm
Casearia nigricans	Sleumer	5	3	0	0	NA	1973	Salicaceae	tropicos	http://www.tropicos.org/Name/13200496	Grandtner	dbh > 10cm
Casearia oblongifolia	Cambess.	0	0	1	1	299647	NA	Salicaceae	tropicos	http://www.tropicos.org/Name/13200134	Grandtner	dbh > 10cm
Casearia obovalis	Poepp. ex Griseb.	23	8	6	5	2.84837e+06	1968	Salicaceae	tropicos	http://www.tropicos.org/Name/13200499	Grandtner	dbh > 10cm
Casearia obovata	Schltdl.	0	0	5	3	2.94782e+06	NA	Salicaceae	tropicos	http://www.tropicos.org/Name/13201146	Grandtner	dbh > 10cm
Casearia pauciflora	Cambess.	1	1	0	0	NA	1957	Salicaceae	plantlist	http://www.theplantlist.org/tpl1.1/record/kew-4702316	new	assumed
Casearia pitumba	Sleumer	475	97	74	52	7.0027e+07	1879	Salicaceae	tropicos	http://www.tropicos.org/Name/13200842	Grandtner	dbh > 10cm	y
Casearia prunifolia	Kunth	3	3	3	3	2.34006e+06	1988	Salicaceae	tropicos	http://www.tropicos.org/Name/13200149	Grandtner	dbh > 10cm
Casearia resinifera	Spruce ex Eichler	64	12	6	3	1.64516e+07	1852	Salicaceae	tropicos	http://www.tropicos.org/Name/13200153	Grandtner	dbh > 10cm
Casearia rupestris	Eichler	1	0	0	0	NA	1991	Salicaceae	tropicos	http://www.tropicos.org/Name/13200157	Grandtner	dbh > 10cm
Casearia rusbyana	Briq.	52	17	3	3	958577	1896	Salicaceae	tropicos	http://www.tropicos.org/Name/13200158	Grandtner	dbh > 10cm
Casearia singularis	Eichler	8	6	0	0	NA	1931	Salicaceae	tropicos	http://www.tropicos.org/Name/13200162	Grandtner	dbh > 10cm
Casearia spinescens	(Sw.) Griseb.	30	6	0	0	NA	1838	Salicaceae	tropicos	http://www.tropicos.org/Name/13200510	Grandtner	dbh > 10cm
Casearia spruceana	Benth. ex Eichler	93	14	0	0	NA	1850	Salicaceae	tropicos	http://www.tropicos.org/Name/13200165	Grandtner	dbh > 10cm
Casearia sylvestris	Sw.	576	134	168	93	9.54001e+07	1841	Salicaceae	tropicos; usda	http://www.tropicos.org/Name/13200167;http://plants.usda.gov/java/profile?symbol=CASY2	Grandtner	dbh > 10cm
Casearia tenuipilosa	Sleumer	17	3	0	0	NA	1962	Salicaceae	tropicos	http://www.tropicos.org/Name/50068695	Grandtner	dbh > 10cm
Casearia uleana	Sleumer	15	7	94	14	3.73623e+07	1977	Salicaceae	tropicos	http://www.tropicos.org/Name/13200850	Grandtner	dbh > 10cm
Casearia ulmifolia	Vahl ex Vent.	163	53	73	45	4.49675e+07	1838	Salicaceae	tropicos	http://www.tropicos.org/Name/13200173	Grandtner	dbh > 10cm
Casearia zahlbruckneri	Szyszy?.	0	0	0	0	NA	NA	Salicaceae	tropicos	http://www.tropicos.org/Name/13200175	Grandtner	dbh > 10cm
Casearia zizyphoides	Kunth	20	6	37	7	4.01865e+07	1937	Salicaceae	tropicos	http://www.tropicos.org/Name/13200176	Grandtner	dbh > 10cm
Casimirella ampla	(Miers) R.A. Howard	93	36	18	8	1.00111e+07	1853	Icacinaceae	tropicos	http://www.tropicos.org/Name/16400202	ATDN	dbh > 10cm
Casimirella rupestris	(Ducke) R.A. Howard	46	8	2	1	478796	1908	Icacinaceae	tropicos	http://www.tropicos.org/Name/50161635	ATDN	dbh > 10cm
Cassia cowanii	H.S. Irwin & Barneby	37	16	15	10	8.18863e+06	1916	Fabaceae	tropicos	http://www.tropicos.org/Name/13048411	Grandtner	dbh > 10cm
Cassia fastuosa	Willd. ex Benth.	216	52	7	5	9.1808e+06	1849	Fabaceae	tropicos	http://www.tropicos.org/Name/13056492	Grandtner	dbh > 10cm
Cassia ferruginea	(Schrad.) Schrader ex DC.	12	6	0	0	NA	1962	Fabaceae	tropicos	http://www.tropicos.org/Name/13028057	Grandtner	dbh > 10cm
Cassia javanica	L.	3	2	0	0	NA	2002	Fabaceae	tropicos; usda	http://www.tropicos.org/Name/13028161;http://plants.usda.gov/java/profile?symbol=CAJA3	Haripersaud	dbh > 10cm
Cassia leiandra	Benth.	211	42	15	8	3.16225e+07	1828	Fabaceae	tropicos	http://www.tropicos.org/Name/13028182	Grandtner	dbh > 10cm
Cassia leptophylla	Vogel	2	1	0	0	NA	2012	Fabaceae	tropicos; usda	http://www.tropicos.org/Name/13028187;http://plants.usda.gov/java/profile?symbol=CALE49	Grandtner	dbh > 10cm
Cassia leschenaultiana	DC.	1	1	0	0	NA	1962	Fabaceae	tropicos	http://www.tropicos.org/Name/13028188	new	assumed
Cassia midas	H.S. Irwin & Barneby	6	3	0	0	NA	1980	Fabaceae	tropicos	http://www.tropicos.org/Name/13040766	Grandtner	dbh > 10cm
Cassia mimosoides	L.	5	2	0	0	NA	1916	Fabaceae	tropicos	http://www.tropicos.org/Name/13028241	new	assumed
Cassia moschata	Kunth	94	22	2	2	3.23409e+06	1890	Fabaceae	tropicos	http://www.tropicos.org/Name/13028253	Grandtner	dbh > 10cm
Cassia ramiflora	Vogel	6	3	0	0	NA	1951	Fabaceae	Gen. Cass. Syn., 48, 1837	http://www.theplantlist.org/tpl1.1/record/kew-2703862	new	assumed
Cassia rubriflora	Ducke	29	3	21	15	2.27704e+07	1916	Fabaceae	tropicos	http://www.tropicos.org/Name/13007870	Grandtner	dbh > 10cm
Cassia spruceana	Benth.	110	21	10	10	1.0551e+07	1855	Fabaceae	tropicos	http://www.tropicos.org/Name/13028440	Grandtner	dbh > 10cm
Cassia swartzioides	Ducke	25	7	1	1	1.27312e+06	1929	Fabaceae	tropicos	http://www.tropicos.org/Name/13007926	Grandtner	dbh > 10cm
Cassipourea elliptica	(Sw.) Poir.	12	6	0	0	NA	1919	Rhizophoraceae	tropicos	http://www.tropicos.org/Name/27600062	Grandtner	dbh > 10cm
Cassipourea guianensis	Aubl.	563	100	320	56	7.30045e+07	1842	Rhizophoraceae	tropicos; usda	http://www.tropicos.org/Name/27600003;http://plants.usda.gov/java/profile?symbol=CAGU3	Grandtner	dbh > 10cm	y
Cassipourea lasiocalyx	Alston	33	8	30	5	1.37809e+07	1887	Rhizophoraceae	tropicos	http://www.tropicos.org/Name/50202311	Grandtner	dbh > 10cm
Cassipourea peruviana	Alston	115	37	29	17	2.46901e+07	1912	Rhizophoraceae	tropicos	http://www.tropicos.org/Name/27600008	Grandtner	dbh > 10cm
Cassipourea serrata	Benth.	1	1	0	0	NA	1838	Rhizophoraceae	tropicos	http://www.tropicos.org/Name/27600010	Haripersaud	dbh > 10cm
Cassipourea spruceana	Benth.	4	2	0	0	NA	1850	Rhizophoraceae	tropicos	http://www.tropicos.org/Name/27600011	Oliveira	H > 4m
Castilla elastica	Sessé	3	2	2	2	644699	1977	Moraceae	tropicos; usda	http://www.tropicos.org/Name/21300578;http://plants.usda.gov/java/profile?symbol=CAEL5	Grandtner	dbh > 10cm
Castilla tunu	Hemsl.	1	1	0	0	NA	1996	Moraceae	tropicos	http://www.tropicos.org/Name/21300580	Grandtner	dbh > 10cm
Castilla ulei	Warb.	119	45	311	114	3.54153e+08	1898	Moraceae	tropicos; usda	http://www.tropicos.org/Name/21300529;http://plants.usda.gov/java/profile?symbol=CAUL5	Grandtner	dbh > 10cm
Cathedra acuminata	(Benth.) Miers	131	33	128	48	5.1927e+07	1850	Olacaceae	tropicos	http://www.tropicos.org/Name/22900006	Grandtner	dbh > 10cm
Cathedra paraensis	Sleumer	5	1	18	4	3.66423e+07	1927	Olacaceae	tropicos	http://www.tropicos.org/Name/50167535	Grandtner	dbh > 10cm
Cathedra rubricaulis	Miers	1	1	0	0	NA	1969	Olacaceae	tropicos	http://www.tropicos.org/Name/22900010	Grandtner	dbh > 10cm
Catostemma albuquerquei	Paula	19	2	18	13	6.21868e+06	1965	Malvaceae	tropicos	http://www.tropicos.org/Name/50162319	Grandtner	dbh > 10cm
Catostemma altsonii	Sandwith	15	5	126	1	5.04845e+07	1925	Malvaceae	tropicos	http://www.tropicos.org/Name/3900573	Grandtner	dbh > 10cm
Catostemma cavalcantei	Paula	5	3	0	0	NA	1971	Malvaceae	tropicos	http://www.tropicos.org/Name/50273716	Grandtner	dbh > 10cm
Catostemma commune	Sandwith	54	25	343	38	1.98052e+08	1887	Malvaceae	tropicos	http://www.tropicos.org/Name/3900575	Grandtner	dbh > 10cm
Catostemma digitata	J.D. Sheph. & W.S. Alverson	1	1	0	0	NA	1994	Malvaceae	tropicos	http://www.tropicos.org/Name/3900576	Grandtner	dbh > 10cm
Catostemma digitatum	J.D. Sheph. & W.S. Alverson	0	0	0	0	NA	NA	Malvaceae	tropicos	http://www.tropicos.org/Name/3900576	tropicos-lists	tree
Catostemma durifolius	W.S. Alverson	2	2	0	0	NA	1994	Malvaceae	tropicos	http://www.tropicos.org/Name/3900701	Grandtner	dbh > 10cm
Catostemma ebracteolatum	Steyerm.	8	5	1	1	1.62732e+06	1949	Malvaceae	tropicos	http://www.tropicos.org/Name/3900577	Grandtner	dbh > 10cm
Catostemma fragrans	Benth.	112	20	2216	93	9.97199e+08	1837	Malvaceae	tropicos	http://www.tropicos.org/Name/3900578	Grandtner	dbh > 10cm
Catostemma grazielae	Paula	1	0	0	0	NA	1960	Malvaceae	tropicos	http://www.tropicos.org/Name/50273717	Grandtner	dbh > 10cm
Catostemma hirsutulum	Steyerm.	5	4	0	0	NA	1978	Malvaceae	tropicos	http://www.tropicos.org/Name/3900579	Grandtner	dbh > 10cm
Catostemma lemense	Sanoja	0	0	0	0	NA	NA	Malvaceae	ipni; plantlist	http://www.theplantlist.org/tpl1.1/record/kew-2705836	Grandtner	dbh > 10cm
Catostemma marahuacense	Steyerm.	2	1	0	0	NA	1985	Malvaceae	tropicos	http://www.tropicos.org/Name/3900580	Grandtner	dbh > 10cm
Catostemma micranthum	Ducke	3	0	0	0	NA	1926	Malvaceae	tropicos	http://www.tropicos.org/Name/3900054	Grandtner	dbh > 10cm
Catostemma milanezii	Paula	22	2	7	5	7.35073e+06	1967	Malvaceae	tropicos	http://www.tropicos.org/Name/50162320	Grandtner	dbh > 10cm
Catostemma sancarlosianum	Steyerm.	11	4	11	2	1.28096e+07	1978	Malvaceae	tropicos	http://www.tropicos.org/Name/3900674	Grandtner	dbh > 10cm
Catostemma sclerophyllum	Ducke	53	8	138	10	5.96563e+07	1936	Malvaceae	tropicos	http://www.tropicos.org/Name/3900582	Grandtner	dbh > 10cm
Cavanillesia hylogeiton	Ulbr.	18	9	10	5	8.61017e+06	1911	Malvaceae	tropicos	http://www.tropicos.org/Name/3900057	Grandtner	dbh > 10cm
Cavanillesia platanifolia	(Bonpl.) Kunth	3	0	0	0	NA	1973	Malvaceae	tropicos	http://www.tropicos.org/Name/3900058	Oliveira	H > 4m
Cavanillesia umbellata	Ruiz & Pav.	16	14	18	10	1.31554e+07	1978	Malvaceae	tropicos	http://www.tropicos.org/Name/3900434	Grandtner	dbh > 10cm
Cecropia albicans	Trécul	1	1	0	0	NA	1983	Urticaceae	tropicos	http://www.tropicos.org/Name/21300481	Grandtner	dbh > 10cm
Cecropia andina	Cuatrec.	2	1	0	0	NA	1981	Urticaceae	tropicos	http://www.tropicos.org/Name/21301293	Grandtner	dbh > 10cm
Cecropia angulata	I.W. Bailey	22	8	13	5	1.23242e+07	1923	Urticaceae	tropicos	http://www.tropicos.org/Name/21301336	Grandtner	dbh > 10cm
Cecropia angustifolia	Trécul	20	12	23	7	2.30888e+07	1940	Urticaceae	tropicos	http://www.tropicos.org/Name/21300047	Grandtner	dbh > 10cm
Cecropia annulata	C.C. Berg & P. Franco	1	1	0	0	NA	1989	Urticaceae	tropicos	http://www.tropicos.org/Name/50076838	Grandtner	dbh > 10cm
Cecropia concolor	Willd.	124	29	104	34	1.01303e+08	1901	Urticaceae	tropicos	http://www.tropicos.org/Name/21300055	Grandtner	dbh > 10cm
Cecropia distachya	Huber	111	40	360	116	2.4155e+08	1901	Urticaceae	tropicos	http://www.tropicos.org/Name/21300061	Grandtner	dbh > 10cm
Cecropia engleriana	Snethl.	55	29	122	57	5.2837e+07	1911	Urticaceae	tropicos	http://www.tropicos.org/Name/21300062	Grandtner	dbh > 10cm
Cecropia ficifolia	Warb. ex Snethl.	188	63	258	70	1.42759e+08	1901	Urticaceae	tropicos	http://www.tropicos.org/Name/21300063	Grandtner	dbh > 10cm
Cecropia gabrielis	Cuatrec.	1	1	0	0	NA	1980	Urticaceae	tropicos	http://www.tropicos.org/Name/21301302	Grandtner	dbh > 10cm
Cecropia glaziovii	Snethl.	3	3	6	1	1.73641e+07	1997	Urticaceae	tropicos	http://www.tropicos.org/Name/21300065	ATDN	dbh > 10cm
Cecropia granvilleana	C.C. Berg	8	3	0	0	NA	1984	Urticaceae	tropicos	http://www.tropicos.org/Name/50295050	Grandtner	dbh > 10cm
Cecropia herthae	Diels	6	6	42	21	1.7975e+07	1988	Urticaceae	tropicos	http://www.tropicos.org/Name/21301341	Grandtner	dbh > 10cm
Cecropia hololeuca	Miq.	0	0	2	1	2.11191e+06	NA	Urticaceae	tropicos	http://www.tropicos.org/Name/21300067	Grandtner	dbh > 10cm
Cecropia idroboi	Cuatrec.	4	2	0	0	NA	1950	Urticaceae	tropicos	http://www.tropicos.org/Name/21301305	Grandtner	dbh > 10cm
Cecropia insignis	Liebm.	0	0	5	1	6.3401e+06	NA	Urticaceae	tropicos	http://www.tropicos.org/Name/21300583	Grandtner	dbh > 10cm
Cecropia kavanayensis	Cuatrec.	5	3	0	0	NA	1964	Urticaceae	tropicos	http://www.tropicos.org/Name/21301307	Grandtner	dbh > 10cm
Cecropia latiloba	Miq.	197	68	629	42	5.17125e+08	1901	Urticaceae	tropicos	http://www.tropicos.org/Name/21300073	Grandtner	dbh > 10cm
Cecropia leucoma	Miq.	2	2	4	2	1.5027e+07	1850	Urticaceae	Revis. Gen. Pl. 2: 624. 1891 [5 Nov 1891]	http://www.tropicos.org/Name/21300075	ATDN	dbh > 10cm
Cecropia litoralis	Snethl.	5	2	8	3	4.64869e+06	1980	Urticaceae	tropicos	http://www.tropicos.org/Name/21300079	Grandtner	dbh > 10cm
Cecropia marginalis	Cuatrec.	15	7	5	4	4.11065e+06	1974	Urticaceae	tropicos	http://www.tropicos.org/Name/21300083	Grandtner	dbh > 10cm
Cecropia maxima	Snethl.	1	1	0	0	NA	1979	Urticaceae	tropicos	http://www.tropicos.org/Name/21300084	Grandtner	dbh > 10cm
Cecropia membranacea	Trécul	89	36	362	68	4.11016e+08	1904	Urticaceae	tropicos	http://www.tropicos.org/Name/21300085	Grandtner	dbh > 10cm
Cecropia metensis	Cuatrec.	10	4	1	1	1.54042e+06	1950	Urticaceae	tropicos	http://www.tropicos.org/Name/21301311	Grandtner	dbh > 10cm
Cecropia montana	Warb. ex Snethl.	6	5	0	0	NA	1903	Urticaceae	tropicos	http://www.tropicos.org/Name/21300088	Grandtner	dbh > 10cm
Cecropia obtusa	Trécul	131	39	360	91	1.01709e+08	1850	Urticaceae	tropicos	http://www.tropicos.org/Name/21300091	Grandtner	dbh > 10cm
Cecropia obtusifolia	Bertol.	1	0	8	3	4.37352e+06	1985	Urticaceae	tropicos; usda	http://www.tropicos.org/Name/21300586;http://plants.usda.gov/java/profile?symbol=CEOB	Grandtner	dbh > 10cm
Cecropia pachystachya	Trécul	23	6	96	6	5.15993e+07	1959	Urticaceae	tropicos	http://www.tropicos.org/Name/21300093	Grandtner	dbh > 10cm
Cecropia palmata	Willd.	92	25	164	33	1.08364e+08	1901	Urticaceae	tropicos	http://www.tropicos.org/Name/21300095	Grandtner	dbh > 10cm
Cecropia pastasana	Diels	2	1	0	0	NA	1940	Urticaceae	tropicos	http://www.tropicos.org/Name/21301344	Oliveira	H > 4m
Cecropia peltata	L.	43	20	21	10	1.57515e+07	1837	Urticaceae	tropicos	http://www.tropicos.org/Name/21300477	Grandtner	dbh > 10cm
Cecropia polystachya	Trécul	33	14	61	17	5.22516e+07	1911	Urticaceae	tropicos	http://www.tropicos.org/Name/21300098	Grandtner	dbh > 10cm
Cecropia purpurascens	C.C. Berg	58	11	32	22	2.43544e+07	1955	Urticaceae	tropicos	http://www.tropicos.org/Name/50164384	Grandtner	dbh > 10cm
Cecropia putumayonis	Cuatrec.	11	6	25	11	1.2771e+07	1944	Urticaceae	tropicos	http://www.tropicos.org/Name/21301319	Grandtner	dbh > 10cm
Cecropia saxatilis	Snethl.	4	2	0	0	NA	1983	Urticaceae	tropicos	http://www.tropicos.org/Name/21300104	Grandtner	dbh > 10cm
Cecropia schreberiana	Miq.	14	12	0	0	NA	1959	Urticaceae	tropicos; usda	http://www.tropicos.org/Name/21300108;http://plants.usda.gov/java/profile?symbol=CESC9	COAH	dbh > 10cm
Cecropia sciadophylla	Mart.	297	102	1029	279	7.44759e+08	1901	Urticaceae	tropicos	http://www.tropicos.org/Name/21300109	Grandtner	dbh > 10cm
Cecropia silvae	C.C. Berg	15	7	0	0	NA	1957	Urticaceae	tropicos	http://www.tropicos.org/Name/50005772	Grandtner	dbh > 10cm
Cecropia strigosa	Trécul	5	4	6	3	3.91562e+06	1983	Urticaceae	tropicos	http://www.tropicos.org/Name/21300485	Grandtner	dbh > 10cm
Cecropia tacuna	C.C. Berg & P. Franco	3	1	0	0	NA	1982	Urticaceae	tropicos	http://www.tropicos.org/Name/21301922	Grandtner	dbh > 10cm
Cecropia telenitida	Cuatrec.	1	1	0	0	NA	1998	Urticaceae	tropicos	http://www.tropicos.org/Name/21301331	Grandtner	dbh > 10cm
Cecropia ulei	Snethl.	17	4	5	4	1.79377e+06	1910	Urticaceae	tropicos	http://www.tropicos.org/Name/21300118	ATDN	dbh > 10cm
Cecropia utcubambana	Cuatrec.	5	5	14	1	1.31595e+07	1989	Urticaceae	tropicos	http://www.tropicos.org/Name/21301589	Grandtner	dbh > 10cm
Cedrela fissilis	Vell.	93	43	81	41	4.9916e+07	1916	Meliaceae	tropicos	http://www.tropicos.org/Name/20400355	Grandtner	dbh > 10cm
Cedrela kuelapensis	T.D.Penn. & Daza	0	0	0	0	NA	NA	Meliaceae	ipni; plantlist	http://www.theplantlist.org/tpl1.1/record/kew-2899481	new	assumed
Cedrela lilloi	C. DC.	2	2	0	0	NA	2000	Meliaceae	tropicos	http://www.tropicos.org/Name/20400050	Grandtner	dbh > 10cm
Cedrela longipetiolulata	Harms	1	1	0	0	NA	1984	Meliaceae	tropicos	http://www.tropicos.org/Name/20400052	Grandtner	dbh > 10cm
Cedrela nebulosa	T.D.Penn. & Daza	0	0	0	0	NA	NA	Meliaceae	ipni; plantlist	http://www.theplantlist.org/tpl1.1/record/kew-2899512	new	assumed
Cedrela odorata	L.	275	95	155	96	1.33949e+08	1911	Meliaceae	tropicos; usda	http://www.tropicos.org/Name/20400353;http://plants.usda.gov/java/profile?symbol=CEOD	Grandtner	dbh > 10cm
Cedrelinga cateniformis	(Ducke) Ducke	202	62	406	119	4.17258e+08	1915	Fabaceae	tropicos	http://www.tropicos.org/Name/13008019	Grandtner	dbh > 10cm
Ceiba boliviana	Britten & Baker f.	1	0	1	1	975614	1990	Malvaceae	tropicos	http://www.tropicos.org/Name/3900774	Grandtner	dbh > 10cm
Ceiba chodatii	(Hassl.) Ravenna	3	1	44	18	3.99841e+07	1977	Malvaceae	tropicos	http://www.tropicos.org/Name/3900745	Grandtner	dbh > 10cm
Ceiba crispiflora	(Kunth) Ravenna	5	3	2	1	3.06899e+06	1911	Malvaceae	tropicos	http://www.tropicos.org/Name/50257706	Grandtner	dbh > 10cm
Ceiba erianthos	(Cav.) K. Schum.	2	1	0	0	NA	1977	Malvaceae	tropicos	http://www.tropicos.org/Name/3900628	Grandtner	dbh > 10cm
Ceiba insignis	(Kunth) P.E. Gibbs & Semir	17	10	53	15	4.20446e+07	1982	Malvaceae	tropicos	http://www.tropicos.org/Name/3900627	Grandtner	dbh > 10cm
Ceiba lupuna	P.E. Gibbs & Semir	7	2	0	0	NA	1980	Malvaceae	tropicos	http://www.tropicos.org/Name/50203235	Grandtner	dbh > 10cm
Ceiba pentandra	(L.) Gaertn.	137	65	169	90	1.6757e+08	1837	Malvaceae	tropicos; usda	http://www.tropicos.org/Name/3900422;http://plants.usda.gov/java/profile?symbol=CEPE2	Grandtner	dbh > 10cm
Ceiba pubiflora	(A. St.-Hil.) K. Schum.	0	0	0	0	NA	NA	Malvaceae	tropicos	http://www.tropicos.org/Name/3900423	Oliveira	H > 4m
Ceiba samauma	(Mart.) K. Schum.	29	10	125	52	8.22909e+07	1926	Malvaceae	tropicos	http://www.tropicos.org/Name/3900067	Grandtner	dbh > 10cm
Celtis brasiliensis	(Gardner) Planch.	10	7	0	0	NA	1983	Cannabaceae	tropicos	http://www.tropicos.org/Name/50081105	Grandtner	dbh > 10cm
Celtis chichape	(Wedd.) Miq.	2	2	0	0	NA	1985	Cannabaceae	tropicos	http://www.tropicos.org/Name/33300278	Grandtner	dbh > 10cm
Celtis ehrenbergiana	(Klotzsch) Liebm.	2	2	0	0	NA	1994	Cannabaceae	tropicos; usda	http://www.tropicos.org/Name/33300116;http://plants.usda.gov/java/profile?symbol=CEEH	Grandtner	dbh > 10cm
Celtis iguanaea	(Jacq.) Sarg.	230	89	21	5	1.86094e+07	1901	Cannabaceae	tropicos; usda	http://www.tropicos.org/Name/33300090;http://plants.usda.gov/java/profile?symbol=CEIG	Grandtner	dbh > 10cm
Celtis loxensis	C.C. Berg	5	2	1	1	975614	1997	Cannabaceae	tropicos	http://www.tropicos.org/Name/50190813	Grandtner	dbh > 10cm
Celtis schippii	Standl.	114	46	936	138	6.5114e+08	1976	Cannabaceae	tropicos	http://www.tropicos.org/Name/33300043	Grandtner	dbh > 10cm
Cenostigma gardnerianum	Tul.	13	0	0	0	NA	1973	Fabaceae	tropicos	http://www.tropicos.org/Name/13049859	new	assumed
Cenostigma macrophyllum	Tul.	55	13	184	1	6.10105e+07	1933	Fabaceae	tropicos	http://www.tropicos.org/Name/13049860	Grandtner	dbh > 10cm
Cenostigma tocantinum	Ducke	98	14	382	17	5.76444e+08	1915	Fabaceae	tropicos	http://www.tropicos.org/Name/13008023	Grandtner	dbh > 10cm
Centrolobium microchaete	(Mart. ex Benth.) H.C. Lima	2	2	91	7	1.10557e+08	1990	Fabaceae	tropicos	http://www.tropicos.org/Name/13069481	Grandtner	dbh > 10cm
Centrolobium ochroxylum	Rose ex Rudd	4	2	0	0	NA	1978	Fabaceae	tropicos	http://www.tropicos.org/Name/13008024	Grandtner	dbh > 10cm
Centrolobium paraense	Tul.	43	15	10	4	7.9704e+06	1913	Fabaceae	tropicos	http://www.tropicos.org/Name/13028524	Grandtner	dbh > 10cm
Centrolobium robustum	(Vell.) Mart. ex Benth.	1	1	0	0	NA	1985	Fabaceae	tropicos	http://www.tropicos.org/Name/13028525	Grandtner	dbh > 10cm
Centrolobium tomentosum	Guillemin ex Benth.	0	0	0	0	NA	NA	Fabaceae	tropicos	http://www.tropicos.org/Name/13028526	Oliveira	H > 4m
Centronia crassiramis	(Naudin) Triana	1	0	0	0	NA	1910	Melastomataceae	tropicos	http://www.tropicos.org/Name/20300452	Grandtner	dbh > 10cm
Centronia haemantha	(Planch. & Lindl.) Triana	2	1	0	0	NA	2002	Melastomataceae	tropicos	http://www.tropicos.org/Name/20304499	Grandtner	dbh > 10cm
Centronia laurifolia	D. Don	3	2	7	3	3.29713e+07	1978	Melastomataceae	tropicos	http://www.tropicos.org/Name/20300454	Grandtner	dbh > 10cm
Centronia neblinae	Wurdack	2	1	0	0	NA	1957	Melastomataceae	tropicos	http://www.tropicos.org/Name/50296338	Grandtner	dbh > 10cm
Centronia reticulata	Triana	2	1	0	0	NA	1903	Melastomataceae	tropicos	http://www.tropicos.org/Name/20302293	Grandtner	dbh > 10cm
Cercouratea cassinifolia	(DC.) Tiegh.	6	3	0	0	NA	1882	Ochnaceae	tropicos	http://www.tropicos.org/Name/50211946	new	assumed
Ceroxylon peruvianum	Galeano, Sanín & K.Mejia	1	1	0	0	NA	1983	Arecaceae	ipni; plantlist	http://www.theplantlist.org/tpl1.1/record/kew-456846	Grandtner	dbh > 10cm
Ceroxylon vogelianum	(Engel) H. Wendl.	2	1	0	0	NA	1984	Arecaceae	tropicos	http://www.tropicos.org/Name/2401749	Grandtner	dbh > 10cm
Cespedesia spathulata	(Ruiz & Pav.) Planch.	123	52	89	28	4.79359e+07	1887	Ochnaceae	tropicos	http://www.tropicos.org/Name/22800393	Grandtner	dbh > 10cm
Cestrum acuminatissimum	Dunal	4	2	0	0	NA	1977	Solanaceae	tropicos	http://www.tropicos.org/Name/29600465	Grandtner	dbh > 10cm
Cestrum alternifolium	(Jacq.) O.E. Schulz	5	5	0	0	NA	1879	Solanaceae	tropicos; usda	http://www.tropicos.org/Name/29600470;http://plants.usda.gov/java/profile?symbol=CEAL3	Grandtner	dbh > 10cm
Cestrum axillare	Vell.	2	1	0	0	NA	1958	Solanaceae	tropicos	http://www.tropicos.org/Name/29600481	Grandtner	dbh > 10cm
Cestrum bigibbosum	Pittier	1	1	0	0	NA	1979	Solanaceae	tropicos	http://www.tropicos.org/Name/29602353	Grandtner	dbh > 10cm
Cestrum conglomeratum	Ruiz & Pav.	4	2	0	0	NA	2002	Solanaceae	tropicos	http://www.tropicos.org/Name/29600497	Grandtner	dbh > 10cm
Cestrum coriaceum	Miers	6	1	0	0	NA	1980	Solanaceae	tropicos	http://www.tropicos.org/Name/29600500	Grandtner	dbh > 10cm
Cestrum fulvescens	Fernald	0	0	1	1	552105	NA	Solanaceae	tropicos	http://www.tropicos.org/Name/29602338	ATDN	dbh > 10cm
Cestrum gardneri	Sendtn.	2	0	0	0	NA	1850	Solanaceae	tropicos	http://www.tropicos.org/Name/29600527	new	assumed
Cestrum guaraniticum	Chodat & Hassl.	1	1	0	0	NA	1995	Solanaceae	tropicos	http://www.tropicos.org/Name/29600533	Grandtner	dbh > 10cm
Cestrum humboldtii	Francey	4	4	0	0	NA	1982	Solanaceae	tropicos	http://www.tropicos.org/Name/29600539	Grandtner	dbh > 10cm
Cestrum intermedium	Sendtn.	3	1	0	0	NA	1978	Solanaceae	tropicos	http://www.tropicos.org/Name/29600541	Grandtner	dbh > 10cm
Cestrum laevigatum	Schltdl.	3	1	0	0	NA	1976	Solanaceae	tropicos	http://www.tropicos.org/Name/29600545	Grandtner	dbh > 10cm
Cestrum latifolium	Lam.	198	54	0	0	NA	1838	Solanaceae	tropicos	http://www.tropicos.org/Name/29600551	Grandtner	dbh > 10cm
Cestrum laurifolium	L'Hér.	1	1	0	0	NA	2002	Solanaceae	tropicos; usda	http://www.tropicos.org/Name/29602310;http://plants.usda.gov/java/profile?symbol=CELA2	Grandtner	dbh > 10cm
Cestrum longiflorum	Ruiz & Pav.	4	2	0	0	NA	1982	Solanaceae	tropicos	http://www.tropicos.org/Name/29600557	Grandtner	dbh > 10cm
Cestrum loretense	Francey	22	16	0	0	NA	1968	Solanaceae	tropicos	http://www.tropicos.org/Name/29602211	Grandtner	dbh > 10cm
Cestrum mariquitense	Kunth	31	14	0	0	NA	1966	Solanaceae	tropicos	http://www.tropicos.org/Name/29600563	Grandtner	dbh > 10cm
Cestrum megalophyllum	Dunal	99	38	14	10	4.43494e+06	1943	Solanaceae	tropicos	http://www.tropicos.org/Name/29600566	Grandtner	dbh > 10cm
Cestrum microcalyx	Francey	68	27	0	0	NA	1931	Solanaceae	tropicos	http://www.tropicos.org/Name/29600568	Grandtner	dbh > 10cm
Cestrum ovalifolium	Francey	1	1	0	0	NA	1998	Solanaceae	tropicos	http://www.tropicos.org/Name/29602342	Grandtner	dbh > 10cm
Cestrum parqui	L'Hér.	3	1	0	0	NA	1997	Solanaceae	tropicos; usda	http://www.tropicos.org/Name/29602399;http://plants.usda.gov/java/profile?symbol=CEPA9	Grandtner	dbh > 10cm
Cestrum peruvianum	Willd. ex Roem. & Schult.	2	1	0	0	NA	1998	Solanaceae	tropicos	http://www.tropicos.org/Name/29602374	Grandtner	dbh > 10cm
Cestrum racemosum	Ruiz & Pav.	27	17	9	4	8.83745e+06	1925	Solanaceae	tropicos	http://www.tropicos.org/Name/29600597	Grandtner	dbh > 10cm
Cestrum reflexum	Sendtn.	56	29	0	0	NA	1886	Solanaceae	tropicos	http://www.tropicos.org/Name/29600598	Oliveira	H > 4m
Cestrum retrofractum	Dunal	2	1	0	0	NA	1980	Solanaceae	tropicos	http://www.tropicos.org/Name/29600600	Oliveira	H > 4m
Cestrum rigidum	Rusby	3	2	0	0	NA	1983	Solanaceae	tropicos	http://www.tropicos.org/Name/29602231	Grandtner	dbh > 10cm
Cestrum schlechtendahlii	G.Don	0	0	0	0	NA	NA	Solanaceae	plantlist	http://www.theplantlist.org/tpl1.1/record/kew-2713787	Plouvier 2015	dbh > 10cm
Cestrum schlechtendalii	G. Don	55	29	2	1	2.77855e+06	1916	Solanaceae	tropicos	http://www.tropicos.org/Name/29600607	Grandtner	dbh > 10cm
Cestrum strictum	Schott ex Sendtn.	1	0	0	0	NA	1998	Solanaceae	tropicos	http://www.tropicos.org/Name/29600616	Oliveira	H > 4m
Cestrum strigilatum	Ruiz & Pav.	66	33	0	0	NA	1832	Solanaceae	tropicos	http://www.tropicos.org/Name/29600617	Grandtner	dbh > 10cm
Cestrum tomentosum	L. f.	1	1	0	0	NA	1998	Solanaceae	tropicos	http://www.tropicos.org/Name/29600626	Grandtner	dbh > 10cm
Cestrum tubulosum	Sendtn.	2	2	0	0	NA	1991	Solanaceae	tropicos	http://www.tropicos.org/Name/29602186	COAH	dbh > 10cm
Cestrum undulatum	Ruiz & Pav.	2	2	0	0	NA	1963	Solanaceae	tropicos	http://www.tropicos.org/Name/29600628	Grandtner	dbh > 10cm
Cestrum velutinum	Hiern	2	0	0	0	NA	1991	Solanaceae	tropicos	http://www.tropicos.org/Name/29600631	Oliveira	H > 4m
Chaetocarpus echinocarpus	(Baill.) Ducke	111	34	277	17	1.63368e+08	1900	Euphorbiaceae	tropicos	http://www.tropicos.org/Name/12805468	Grandtner	dbh > 10cm
Chaetocarpus myrsinites	Baill.	6	3	0	0	NA	1968	Euphorbiaceae	tropicos	http://www.tropicos.org/Name/50168586	Grandtner	dbh > 10cm
Chaetocarpus schomburgkianus	(Kuntze) Pax & K. Hoffm.	243	53	539	89	2.6774e+08	1842	Euphorbiaceae	tropicos	http://www.tropicos.org/Name/12805947	Grandtner	dbh > 10cm
Chamaecrista adiantifolia	(Spruce ex Benth.) H.S. Irwin & Barneby	146	32	174	24	9.87785e+07	1887	Fabaceae	tropicos	http://www.tropicos.org/Name/13045706	Grandtner	dbh > 10cm
Chamaecrista aiarana	(H.S. Irwin) H.S. Irwin & Barneby	1	0	0	0	NA	1945	Fabaceae	tropicos	http://www.tropicos.org/Name/13045708	Grandtner	dbh > 10cm
Chamaecrista apoucouita	(Aubl.) H.S. Irwin & Barneby	103	25	136	13	6.2459e+07	1827	Fabaceae	tropicos	http://www.tropicos.org/Name/13045710	Grandtner	dbh > 10cm	y
Chamaecrista bahiae	(H.S. Irwin) H.S. Irwin & Barneby	81	15	11	5	1.96937e+07	1903	Fabaceae	tropicos	http://www.tropicos.org/Name/13041046	Grandtner	dbh > 10cm
Chamaecrista boyanii	(H.S. Irwin & Barneby) H.S. Irwin & Barneby	3	0	0	0	NA	1968	Fabaceae	tropicos	http://www.tropicos.org/Name/13045714	Grandtner	dbh > 10cm
Chamaecrista dumalis	(Hoehne) H.S. Irwin & Barneby	13	4	0	0	NA	1909	Fabaceae	tropicos	http://www.tropicos.org/Name/13048716	FloraBrasil	assumed
Chamaecrista eitenorum	(H.S. Irwin & Barneby) H.S. Irwin & Barneby	1	0	0	0	NA	1975	Fabaceae	tropicos	http://www.tropicos.org/Name/13045761	Grandtner	dbh > 10cm
Chamaecrista ensiformis	(Vell.) H.S. Irwin & Barneby	57	8	0	0	NA	1907	Fabaceae	tropicos	http://www.tropicos.org/Name/13045763	Grandtner	dbh > 10cm
Chamaecrista fasciculata	(Michx.) Greene	6	3	0	0	NA	1968	Fabaceae	tropicos; usda	http://www.tropicos.org/Name/13048501;http://plants.usda.gov/java/profile?symbol=CHFA2	new	assumed
Chamaecrista glandulosa	(L.) Greene	13	8	0	0	NA	1908	Fabaceae	tropicos; usda	http://www.tropicos.org/Name/13044898;http://plants.usda.gov/java/profile?symbol=CHGL6	new	assumed
Chamaecrista hymenaeifolia	(Benth.) H.S. Irwin & Barneby	9	4	1	1	1.3239e+06	1948	Fabaceae	tropicos	http://www.tropicos.org/Name/13045782	Grandtner	dbh > 10cm
Chamaecrista longipes	(Domin) Pedley	0	0	0	0	NA	NA	Fabaceae	tropicos	http://www.tropicos.org/Name/100309850	Oliveira	H > 4m
Chamaecrista multiseta	(Benth.) H.S. Irwin & Barneby	14	4	0	0	NA	1903	Fabaceae	tropicos	http://www.tropicos.org/Name/13048828	Grandtner	dbh > 10cm
Chamaecrista negrensis	(H.S. Irwin) H.S. Irwin & Barneby	125	27	22	7	2.44216e+07	1852	Fabaceae	tropicos	http://www.tropicos.org/Name/13045795	Grandtner	dbh > 10cm
Chamaecrista nictitans	(L.) Moench	4	1	0	0	NA	1968	Fabaceae	tropicos; usda	http://www.tropicos.org/Name/13028581;http://plants.usda.gov/java/profile?symbol=CHNI2	new	assumed
Chamaecrista orbiculata	(Benth.) H.S. Irwin & Barneby	2	0	0	0	NA	2000	Fabaceae	tropicos	http://www.tropicos.org/Name/13048772	Oliveira	H > 4m
Chamaecrista paniculata	(Benth.) H.S. Irwin & Barneby	1	1	1	1	723670	2012	Fabaceae	tropicos	http://www.tropicos.org/Name/13048698	ATDN	dbh > 10cm
Chamaecrista polystachya	(Benth.) H.S. Irwin & Barneby	20	3	0	0	NA	1841	Fabaceae	tropicos	http://www.tropicos.org/Name/13045818	Grandtner	dbh > 10cm
Chamaecrista roraimae	(Benth.) Gleason	26	9	0	0	NA	1842	Fabaceae	tropicos	http://www.tropicos.org/Name/13044962	Oliveira	H > 4m
Chamaecrista scleroxylon	(Ducke) H.S. Irwin & Barneby	30	7	0	0	NA	1817	Fabaceae	tropicos	http://www.tropicos.org/Name/13045837	ATDN	dbh > 10cm
Chamaecrista subpeltata	(Rizzini) H.S. Irwin & Barneby	6	0	0	0	NA	1975	Fabaceae	tropicos	http://www.tropicos.org/Name/13045846	Grandtner	dbh > 10cm
Chamaecrista tenuisepala	(Benth.) H.S. Irwin & Barneby	7	0	0	0	NA	1909	Fabaceae	tropicos	http://www.tropicos.org/Name/13045848	Grandtner	dbh > 10cm
Chamaecrista xinguensis	(Ducke) H.S. Irwin & Barneby	46	9	36	11	5.61289e+07	1916	Fabaceae	tropicos	http://www.tropicos.org/Name/13045858	Grandtner	dbh > 10cm
Chamaecrista zygophylloides	(Taub.) H.S. Irwin & Barneby	4	3	0	0	NA	1938	Fabaceae	tropicos	http://www.tropicos.org/Name/13048844	Haripersaud	dbh > 10cm
Chamaedorea angustisecta	Burret	34	18	0	0	NA	1977	Arecaceae	tropicos	http://www.tropicos.org/Name/2400736	Oliveira	H > 4m
Chamaedorea costaricana	Oerst.	1	1	0	0	NA	2001	Arecaceae	tropicos; usda	http://www.tropicos.org/Name/2400292;http://plants.usda.gov/java/profile?symbol=CHCO27	Oliveira	H > 4m
Chamaedorea ernesti-augusti	H. Wendl.	3	2	0	0	NA	1986	Arecaceae	tropicos	http://www.tropicos.org/Name/2400300	Haripersaud	dbh > 10cm
Chamaedorea fragrans	(Ruiz & Pav.) Mart.	20	5	0	0	NA	1935	Arecaceae	tropicos	http://www.tropicos.org/Name/2400303	Oliveira	H > 4m
Chamaedorea linearis	(Ruiz & Pav.) Mart.	13	7	0	0	NA	1964	Arecaceae	tropicos	http://www.tropicos.org/Name/2400750	Grandtner	dbh > 10cm
Chassalia virens	(Hiern) K. Schum.	1	0	0	0	NA	1831	Rubiaceae	tropicos	http://www.tropicos.org/Name/100167996	new	assumed
Chaunochiton angustifolium	Sleumer	43	11	23	1	1.37392e+07	1942	Olacaceae	tropicos	http://www.tropicos.org/Name/22900214	Grandtner	dbh > 10cm
Chaunochiton kappleri	(Sagot ex Engl.) Ducke	181	46	188	115	9.63982e+07	1844	Olacaceae	tropicos	http://www.tropicos.org/Name/22900181	Grandtner	dbh > 10cm
Chaunochiton loranthoides	Benth.	37	12	12	2	4.72078e+06	1850	Olacaceae	tropicos	http://www.tropicos.org/Name/22900012	Grandtner	dbh > 10cm
Cheiloclinium anomalum	Miers	43	24	13	10	5.55905e+06	1852	Celastraceae	tropicos	http://www.tropicos.org/Name/15600251	ATDN	dbh > 10cm
Cheiloclinium articulatum	(A.C. Sm.) A.C. Sm.	7	4	0	0	NA	1936	Celastraceae	tropicos	http://www.tropicos.org/Name/15600306	ATDN	dbh > 10cm
Cheiloclinium cognatum	(Miers) A.C. Sm.	747	157	883	108	8.81507e+08	1886	Celastraceae	tropicos	http://www.tropicos.org/Name/15600252	Grandtner	dbh > 10cm
Cheiloclinium diffusiflorum	(Miers) A.C. Sm.	25	13	0	0	NA	1933	Celastraceae	tropicos	http://www.tropicos.org/Name/15600274	Grandtner	dbh > 10cm
Cheiloclinium gleasonianum	(A.C. Sm.) A.C. Sm.	24	10	0	0	NA	1907	Celastraceae	tropicos	http://www.tropicos.org/Name/15600279	Grandtner	dbh > 10cm
Cheiloclinium hippocrateoides	(Peyr.) A.C. Sm.	194	73	7	5	7.44927e+06	1922	Celastraceae	tropicos	http://www.tropicos.org/Name/15600253	Grandtner	dbh > 10cm
Cheiloclinium klugii	A.C. Sm.	7	6	1	1	444930	1965	Celastraceae	tropicos	http://www.tropicos.org/Name/15600249	ATDN	dbh > 10cm
Cheiloclinium obtusum	A.C. Sm.	57	18	0	0	NA	1934	Celastraceae	tropicos	http://www.tropicos.org/Name/15600254	Grandtner	dbh > 10cm
Chelyocarpus chuco	(Mart.) H.E. Moore	13	7	106	11	1.05375e+08	1968	Arecaceae	tropicos	http://www.tropicos.org/Name/2401908	Grandtner	dbh > 10cm
Chelyocarpus ulei	Dammer	26	14	21	5	6.78153e+06	1982	Arecaceae	tropicos	http://www.tropicos.org/Name/2400682	Grandtner	dbh > 10cm
Chimarrhis barbata	(Ducke) Bremek.	49	8	55	27	4.79917e+07	1917	Rubiaceae	tropicos	http://www.tropicos.org/Name/50044048	Grandtner	dbh > 10cm
Chimarrhis brevipes	Steyerm.	2	2	0	0	NA	1948	Rubiaceae	tropicos	http://www.tropicos.org/Name/27908147	Grandtner	dbh > 10cm
Chimarrhis cymosa	Jacq.	5	5	0	0	NA	1944	Rubiaceae	tropicos	http://www.tropicos.org/Name/27910561	Haripersaud	dbh > 10cm
Chimarrhis duckeana	Delprete	23	3	30	16	3.6464e+07	1930	Rubiaceae	tropicos	http://www.tropicos.org/Name/50150135	Grandtner	dbh > 10cm
Chimarrhis gentryana	Delprete	27	13	29	14	1.64215e+07	1979	Rubiaceae	tropicos	http://www.tropicos.org/Name/50071672	Grandtner	dbh > 10cm
Chimarrhis glabriflora	Ducke	49	22	55	20	4.88303e+07	1900	Rubiaceae	tropicos	http://www.tropicos.org/Name/27909475	Grandtner	dbh > 10cm
Chimarrhis hookeri	K. Schum.	43	17	38	21	1.6612e+07	1973	Rubiaceae	tropicos	http://www.tropicos.org/Name/27900616	Grandtner	dbh > 10cm
Chimarrhis microcarpa	Standl.	63	13	18	3	7.82428e+06	1920	Rubiaceae	tropicos	http://www.tropicos.org/Name/27908148	Grandtner	dbh > 10cm
Chimarrhis turbinata	DC.	200	35	404	142	1.99185e+08	1908	Rubiaceae	tropicos	http://www.tropicos.org/Name/27909631	Grandtner	dbh > 10cm
Chiococca alba	(L.) Hitchc.	137	38	0	0	NA	1891	Rubiaceae	tropicos; usda	http://www.tropicos.org/Name/27903093;http://plants.usda.gov/java/profile?symbol=CHAL8	Grandtner	dbh > 10cm
Chiococca nitida	Benth.	127	30	0	0	NA	1842	Rubiaceae	tropicos	http://www.tropicos.org/Name/27902649	Grandtner	dbh > 10cm
Chionanthus compactus	Sw.	1	1	0	0	NA	1993	Oleaceae	tropicos; usda	http://www.tropicos.org/Name/23000426;http://plants.usda.gov/java/profile?symbol=CHCO12	Grandtner	dbh > 10cm
Chionanthus guianensis	(Aubl.) Pers.	1	0	0	0	NA	NA	Oleaceae	plantlist	http://www.theplantlist.org/tpl1.1/record/kew-367419	Sabatier	dbh > 10cm	y
Chionanthus implicatus	(Rusby) P.S. Green	10	7	8	7	3.02469e+06	1936	Oleaceae	tropicos	http://www.tropicos.org/Name/50008142	Grandtner	dbh > 10cm
Chionanthus trichotomus	(Vell.) P.S. Green	1	0	0	0	NA	1994	Oleaceae	tropicos	http://www.tropicos.org/Name/50168312	Grandtner	dbh > 10cm
Chionanthus wurdackii	B. Ståhl	2	2	0	0	NA	1962	Oleaceae	tropicos	http://www.tropicos.org/Name/23000467	Grandtner	dbh > 10cm
Chione venosa	(Sw.) Urb.	4	4	2	2	449726	1997	Rubiaceae	tropicos; usda	http://www.tropicos.org/Name/27903097;http://plants.usda.gov/java/profile?symbol=CHVE4	Grandtner	dbh > 10cm
Chlorocardium rodiei	(R.H. Schomb.) Rohwer, H.G. Richt. & van der Werff	81	13	955	30	5.63559e+08	1844	Lauraceae	tropicos	http://www.tropicos.org/Name/17805576	Grandtner	dbh > 10cm
Chlorocardium venenosum	(Kosterm. & Pinkley) Rohwer, H.G. Richt. & van der Werff	23	8	25	13	1.26563e+07	1983	Lauraceae	tropicos	http://www.tropicos.org/Name/17805577	Grandtner	dbh > 10cm
Chloroleucon acacioides	(Ducke) Barneby & J.W. Grimes	88	25	2	2	3.26777e+06	1838	Fabaceae	tropicos	http://www.tropicos.org/Name/50095999	Grandtner	dbh > 10cm
Chloroleucon chacoense	(Burkart) Barneby & J.W. Grimes	0	0	0	0	NA	NA	Fabaceae	tropicos	http://www.tropicos.org/Name/50089719	Grandtner	dbh > 10cm
Chloroleucon dumosum	(Benth.) G.P. Lewis	4	1	0	0	NA	1971	Fabaceae	tropicos	http://www.tropicos.org/Name/13068053	Grandtner	dbh > 10cm
Chloroleucon eurycyclum	Barneby & J.W. Grimes	1	1	0	0	NA	1970	Fabaceae	tropicos	http://www.tropicos.org/Name/13076023	Grandtner	dbh > 10cm
Chloroleucon foliolosum	(Benth.) G.P. Lewis	7	4	0	0	NA	1951	Fabaceae	tropicos	http://www.tropicos.org/Name/13068054	Grandtner	dbh > 10cm
Chloroleucon mangense	(Jacq.) Britton & Rose	19	8	2	2	2.19435e+06	1902	Fabaceae	tropicos	http://www.tropicos.org/Name/13008139	Grandtner	dbh > 10cm
Chloroleucon tenuiflorum	(Benth.) Barneby & J.W. Grimes	9	4	0	0	NA	1968	Fabaceae	tropicos	http://www.tropicos.org/Name/50089720	Grandtner	dbh > 10cm
Chomelia albicaulis	(Rusby) Steyerm.	1	1	0	0	NA	1994	Rubiaceae	tropicos	http://www.tropicos.org/Name/27909698	Oliveira	H > 4m
Chomelia anisomeris	Müll. Arg.	11	3	0	0	NA	1896	Rubiaceae	tropicos	http://www.tropicos.org/Name/50049127	Oliveira	H > 4m
Chomelia apodantha	(Standl.) Steyerm.	6	4	0	0	NA	1976	Rubiaceae	tropicos	http://www.tropicos.org/Name/27909700	Grandtner	dbh > 10cm
Chomelia bella	(Standl.) Steyerm.	1	0	0	0	NA	1977	Rubiaceae	tropicos	http://www.tropicos.org/Name/50049130	Oliveira	H > 4m
Chomelia caurensis	(Standl.) Steyerm.	5	4	0	0	NA	1939	Rubiaceae	tropicos	http://www.tropicos.org/Name/27908161	Grandtner	dbh > 10cm
Chomelia estrellana	Müll. Arg.	15	1	0	0	NA	1955	Rubiaceae	tropicos	http://www.tropicos.org/Name/27910899	Oliveira	H > 4m
Chomelia gracilis	Schum. ex Glaz.	0	0	1	1	4.0715e+06	NA	Rubiaceae	tropicos	http://www.tropicos.org/Name/50049134	ATDN	dbh > 10cm
Chomelia malaneoides	Müll. Arg.	94	33	0	0	NA	1926	Rubiaceae	tropicos	http://www.tropicos.org/Name/27908164	Grandtner	dbh > 10cm
Chomelia martiana	Müll. Arg.	3	1	0	0	NA	1953	Rubiaceae	tropicos	http://www.tropicos.org/Name/27910904	Oliveira	H > 4m
Chomelia obtusa	Cham. & Schltdl.	58	19	2	2	1.46732e+06	1841	Rubiaceae	tropicos	http://www.tropicos.org/Name/27906401	Grandtner	dbh > 10cm
Chomelia paniculata	(Bartl. ex DC.) Steyerm.	19	13	5	2	2.90661e+06	1916	Rubiaceae	tropicos	http://www.tropicos.org/Name/27909702	Grandtner	dbh > 10cm
Chomelia parviflora	(Müll. Arg.) Müll. Arg.	8	2	0	0	NA	1980	Rubiaceae	tropicos	http://www.tropicos.org/Name/50113209	Oliveira	H > 4m
Chomelia peruviana	(Standl.) Steyerm.	1	1	0	0	NA	1988	Rubiaceae	tropicos	http://www.tropicos.org/Name/27909706	Grandtner	dbh > 10cm
Chomelia pohliana	Müll. Arg.	32	5	6	3	7.65197e+06	1944	Rubiaceae	tropicos	http://www.tropicos.org/Name/27906404	Grandtner	dbh > 10cm
Chomelia polyantha	S.F. Blake	10	6	3	2	1.71006e+06	1977	Rubiaceae	tropicos	http://www.tropicos.org/Name/27903190	Grandtner	dbh > 10cm
Chomelia pubescens	Cham. & Schltdl.	1	0	0	0	NA	NA	Rubiaceae	tropicos	http://www.tropicos.org/Name/27910914	Grandtner	dbh > 10cm
Chomelia rauwolfioides	(Standl.) Steyerm.	2	1	0	0	NA	1995	Rubiaceae	tropicos	http://www.tropicos.org/Name/27909699	Grandtner	dbh > 10cm
Chomelia ribesioides	Benth. ex A. Gray	50	11	0	0	NA	1849	Rubiaceae	tropicos	http://www.tropicos.org/Name/27910917	Grandtner	dbh > 10cm
Chomelia sessilis	Müll. Arg.	6	6	0	0	NA	1995	Rubiaceae	plantlist	http://www.theplantlist.org/tpl1.1/record/kew-39605	tropicos-lists	tree
Chomelia spinosa	Jacq.	11	8	2	2	560900	1928	Rubiaceae	tropicos	http://www.tropicos.org/Name/27903195	Grandtner	dbh > 10cm
Chomelia tenuiflora	Benth.	193	60	76	24	7.1871e+07	1900	Rubiaceae	tropicos	http://www.tropicos.org/Name/27900636	Grandtner	dbh > 10cm
Chomelia ulei	(Krause) Achille & Delprete	1	0	0	0	NA	1911	Rubiaceae	tropicos	http://www.tropicos.org/Name/100379908	Oliveira	H > 4m
Chondrodendron tomentosum	Ruiz & Pav.	42	25	1	1	1.26802e+06	1946	Menispermaceae	tropicos; usda	http://www.tropicos.org/Name/20600134;http://plants.usda.gov/java/profile?symbol=CHTO5	ATDN	dbh > 10cm
Chonocentrum cyathophorum	(Müll. Arg.) Pierre ex Pax & K. Hoffm.	4	1	0	0	NA	1929	Phyllanthaceae	tropicos	http://www.tropicos.org/Name/12800773	Oliveira	H > 4m
Chorisepalum psychotrioides	Ewan	4	2	0	0	NA	1987	Gentianaceae	tropicos	http://www.tropicos.org/Name/13800156	Grandtner	dbh > 10cm
Chromolucuma baehniana	Monach.	8	3	0	0	NA	1941	Sapotaceae	tropicos	http://www.tropicos.org/Name/50049528	Grandtner	dbh > 10cm
Chromolucuma congestifolia	(Pilz) Alves-Araújo & M. Alves	18	3	0	0	NA	1976	Sapotaceae	tropicos	http://www.tropicos.org/Name/100380263	new	assumed
Chromolucuma rubriflora	Ducke	68	13	39	15	5.4495e+07	1918	Sapotaceae	tropicos	http://www.tropicos.org/Name/28700159	Grandtner	dbh > 10cm
Chrysobalanus icaco	L.	267	41	0	0	NA	1837	Chrysobalanaceae	tropicos; usda	http://www.tropicos.org/Name/7400184;http://plants.usda.gov/java/profile?symbol=CHIC	Grandtner	dbh > 10cm
Chrysobalanus venezuelanus	Prance	4	3	0	0	NA	1985	Chrysobalanaceae	tropicos	http://www.tropicos.org/Name/7400395	Grandtner	dbh > 10cm
Chrysochlamys bracteolata	Cuatrec.	13	6	15	6	7.98836e+06	1900	Clusiaceae	tropicos	http://www.tropicos.org/Name/7800082	Grandtner	dbh > 10cm
Chrysochlamys colombiana	(Cuatrec.) Cuatrec.	1	1	0	0	NA	1995	Clusiaceae	tropicos	http://www.tropicos.org/Name/7800083	Grandtner	dbh > 10cm
Chrysochlamys dependens	Planch. & Triana	8	6	0	0	NA	1898	Clusiaceae	tropicos	http://www.tropicos.org/Name/7800087	Grandtner	dbh > 10cm
Chrysochlamys floribunda	Cuatrec.	1	1	0	0	NA	1977	Clusiaceae	tropicos	http://www.tropicos.org/Name/7800088	Grandtner	dbh > 10cm
Chrysochlamys glauca	(Oerst., Planch. & Triana) Hemsl.	2	2	0	0	NA	1979	Clusiaceae	tropicos	http://www.tropicos.org/Name/50093134	Grandtner	dbh > 10cm
Chrysochlamys laxa	Planch. & Triana	1	1	0	0	NA	2001	Clusiaceae	plantlist	http://www.theplantlist.org/tpl1.1/record/kew-2719972	Grandtner	dbh > 10cm
Chrysochlamys macrophylla	Pax	7	2	0	0	NA	1972	Clusiaceae	tropicos	http://www.tropicos.org/Name/7801862	Grandtner	dbh > 10cm
Chrysochlamys membranacea	Planch. & Triana	163	45	143	35	8.01144e+07	1930	Clusiaceae	tropicos	http://www.tropicos.org/Name/7800091	Grandtner	dbh > 10cm
Chrysochlamys micrantha	Engl.	8	4	0	0	NA	1988	Clusiaceae	tropicos	http://www.tropicos.org/Name/7800092	Grandtner	dbh > 10cm
Chrysochlamys nicaraguensis	(Oerst., Planch. & Triana) Hemsl.	1	1	0	0	NA	1978	Clusiaceae	tropicos	http://www.tropicos.org/Name/7801896	Grandtner	dbh > 10cm
Chrysochlamys tenuifolia	Cuatrec.	10	6	0	0	NA	1980	Clusiaceae	tropicos	http://www.tropicos.org/Name/7800097	Grandtner	dbh > 10cm
Chrysochlamys ulei	Engl.	14	9	86	16	2.38611e+07	1901	Clusiaceae	tropicos	http://www.tropicos.org/Name/7800098	Grandtner	dbh > 10cm
Chrysochlamys weberbaueri	Engl.	106	44	8	5	9.76486e+06	1931	Clusiaceae	tropicos	http://www.tropicos.org/Name/7800099	Grandtner	dbh > 10cm
Chrysophyllum acreanum	A.C. Sm.	15	5	0	0	NA	1933	Sapotaceae	tropicos	http://www.tropicos.org/Name/50068067	Grandtner	dbh > 10cm
Chrysophyllum albipilum	Cronquist	8	2	0	0	NA	1935	Sapotaceae	tropicos	http://www.tropicos.org/Name/28700497	Oliveira	H > 4m
Chrysophyllum amazonicum	T.D. Penn.	130	31	121	53	9.0257e+07	1878	Sapotaceae	tropicos	http://www.tropicos.org/Name/28700973	Grandtner	dbh > 10cm
Chrysophyllum arenarium	Allemão	2	1	0	0	NA	1975	Sapotaceae	tropicos	http://www.tropicos.org/Name/50068097	Grandtner	dbh > 10cm
Chrysophyllum argenteum	Jacq.	462	93	396	150	2.36138e+08	1842	Sapotaceae	tropicos; usda	http://www.tropicos.org/Name/28700667;http://plants.usda.gov/java/profile?symbol=CHAR6	Grandtner	dbh > 10cm
Chrysophyllum bombycinum	T.D. Penn.	37	13	47	13	4.06714e+07	1900	Sapotaceae	tropicos	http://www.tropicos.org/Name/28701049	Grandtner	dbh > 10cm
Chrysophyllum colombianum	(Aubrév.) T.D. Penn.	19	8	22	12	1.60565e+07	1980	Sapotaceae	tropicos	http://www.tropicos.org/Name/28700714	Grandtner	dbh > 10cm
Chrysophyllum cuneifolium	(Rudge) A. DC.	166	34	113	68	4.85191e+07	1909	Sapotaceae	tropicos	http://www.tropicos.org/Name/28701052	Grandtner	dbh > 10cm
Chrysophyllum durifructum	(W. Rodrigues) T.D. Penn.	4	3	9	4	3.21277e+06	1970	Sapotaceae	tropicos	http://www.tropicos.org/Name/50068302	Grandtner	dbh > 10cm
Chrysophyllum eximium	Ducke	36	10	37	9	1.44718e+07	1918	Sapotaceae	tropicos	http://www.tropicos.org/Name/28700175	Grandtner	dbh > 10cm
Chrysophyllum gonocarpum	(Mart. & Eichler ex Miq.) Engl.	35	16	85	21	9.87516e+07	1933	Sapotaceae	tropicos	http://www.tropicos.org/Name/28700706	Grandtner	dbh > 10cm
Chrysophyllum lucentifolium	Cronquist	186	48	137	63	9.40203e+07	1919	Sapotaceae	tropicos	http://www.tropicos.org/Name/28700727	Grandtner	dbh > 10cm
Chrysophyllum manaosense	(Aubrév.) T.D. Penn.	103	28	66	36	5.26653e+07	1944	Sapotaceae	tropicos	http://www.tropicos.org/Name/28701054	Grandtner	dbh > 10cm
Chrysophyllum marginatum	(Hook. & Arn.) Radlk.	19	8	0	0	NA	1911	Sapotaceae	tropicos	http://www.tropicos.org/Name/28700707	Grandtner	dbh > 10cm
Chrysophyllum oliviforme	L.	1	1	2	2	3.41757e+06	2008	Sapotaceae	tropicos; usda	http://www.tropicos.org/Name/28700676;http://plants.usda.gov/java/profile?symbol=CHOL	ATDN	dbh > 10cm
Chrysophyllum ovale	Rusby	7	5	5	3	2.17471e+06	1911	Sapotaceae	tropicos	http://www.tropicos.org/Name/28700514	Grandtner	dbh > 10cm
Chrysophyllum parvulum	Pittier	1	1	1	1	1.32665e+06	1988	Sapotaceae	tropicos	http://www.tropicos.org/Name/28700726	Grandtner	dbh > 10cm
Chrysophyllum pomiferum	(Eyma) T.D. Penn.	169	41	224	104	1.59783e+08	1912	Sapotaceae	tropicos	http://www.tropicos.org/Name/28700974	Grandtner	dbh > 10cm
Chrysophyllum prieurii	A. DC.	270	48	494	166	3.36048e+08	1838	Sapotaceae	tropicos	http://www.tropicos.org/Name/28700581	Grandtner	dbh > 10cm
Chrysophyllum revolutum	Mart. & Eichler	2	0	0	0	NA	1902	Sapotaceae	tropicos	http://www.tropicos.org/Name/28700516	Grandtner	dbh > 10cm
Chrysophyllum sanguinolentum	(Pierre) Baehni	876	82	1351	258	1.02271e+09	1862	Sapotaceae	tropicos	http://www.tropicos.org/Name/28700879	Grandtner	dbh > 10cm
Chrysophyllum scalare	T.D. Penn.	1	1	12	6	7.58512e+06	1993	Sapotaceae	tropicos	http://www.tropicos.org/Name/28701050	Grandtner	dbh > 10cm
Chrysophyllum sparsiflorum	Klotzsch ex Miq.	110	30	45	21	3.56737e+07	1841	Sapotaceae	tropicos	http://www.tropicos.org/Name/28700208	Grandtner	dbh > 10cm
Chrysophyllum superbum	T.D. Penn.	12	5	9	5	8.31872e+06	1941	Sapotaceae	tropicos	http://www.tropicos.org/Name/50068558	Grandtner	dbh > 10cm
Chrysophyllum ucuquirana-branca	(Aubrév. & Pellegr.) T.D. Penn.	58	8	99	38	7.8552e+07	1941	Sapotaceae	tropicos	http://www.tropicos.org/Name/28700977	Grandtner	dbh > 10cm
Chrysophyllum venezuelanense	(Pierre) T.D. Penn.	105	43	273	93	2.02103e+08	1897	Sapotaceae	tropicos	http://www.tropicos.org/Name/28700725	Grandtner	dbh > 10cm
Chrysophyllum wilsonii	T.D. Penn.	10	4	11	8	4.17263e+06	1979	Sapotaceae	tropicos	http://www.tropicos.org/Name/100168907	Grandtner	dbh > 10cm
Ciliosemina pedunculata	(H. Karst.) Antonelli	68	16	0	0	NA	1970	Rubiaceae	tropicos	http://www.tropicos.org/Name/50278357	Grandtner	dbh > 10cm
Cinchona calisaya	Wedd.	3	3	0	0	NA	1995	Rubiaceae	tropicos; usda	http://www.tropicos.org/Name/27900154;http://plants.usda.gov/java/profile?symbol=CICA17	Grandtner	dbh > 10cm
Cinchona capuli	L. Andersson	2	2	0	0	NA	2001	Rubiaceae	tropicos	http://www.tropicos.org/Name/27913000	Grandtner	dbh > 10cm
Cinchona fruticosa	L. Andersson	2	1	0	0	NA	1984	Rubiaceae	tropicos	http://www.tropicos.org/Name/50110418	Grandtner	dbh > 10cm
Cinchona hirsuta	Ruiz & Pav.	2	1	0	0	NA	1982	Rubiaceae	tropicos	http://www.tropicos.org/Name/27900657	Grandtner	dbh > 10cm
Cinchona krauseana	L. Andersson	6	3	0	0	NA	1963	Rubiaceae	tropicos	http://www.tropicos.org/Name/50188546	Oliveira	H > 4m
Cinchona lancifolia	Mutis	1	1	0	0	NA	1942	Rubiaceae	tropicos	http://www.tropicos.org/Name/27903944	Grandtner	dbh > 10cm
Cinchona macrocalyx	Pav. ex DC.	3	3	0	0	NA	1952	Rubiaceae	tropicos	http://www.tropicos.org/Name/27903951	Grandtner	dbh > 10cm
Cinchona micrantha	Ruiz & Pav.	5	5	0	0	NA	1977	Rubiaceae	tropicos	http://www.tropicos.org/Name/27900666	Grandtner	dbh > 10cm
Cinchona officinalis	L.	4	2	0	0	NA	1985	Rubiaceae	tropicos; usda	http://www.tropicos.org/Name/27900157;http://plants.usda.gov/java/profile?symbol=CIOF	Grandtner	dbh > 10cm
Cinchona parabolica	Pav.	1	1	0	0	NA	1997	Rubiaceae	tropicos	http://www.tropicos.org/Name/27900679	Grandtner	dbh > 10cm
Cinchona pitayensis	(Wedd.) Wedd.	1	1	0	0	NA	2004	Rubiaceae	tropicos	http://www.tropicos.org/Name/27909493	Grandtner	dbh > 10cm
Cinchona pubescens	Vahl	11	4	0	0	NA	1943	Rubiaceae	tropicos; usda	http://www.tropicos.org/Name/27900681;http://plants.usda.gov/java/profile?symbol=CIPU	Grandtner	dbh > 10cm
Cinchona pyrifolia	L. Andersson	3	2	0	0	NA	2003	Rubiaceae	tropicos	http://www.tropicos.org/Name/50110416	Grandtner	dbh > 10cm
Cinchona rugosa	Pav.	1	1	0	0	NA	2005	Rubiaceae	tropicos	http://www.tropicos.org/Name/27900685	Grandtner	dbh > 10cm
Cinchona scrobiculata	Bonpl.	1	1	0	0	NA	1997	Rubiaceae	tropicos	http://www.tropicos.org/Name/27900686	Grandtner	dbh > 10cm
Cinchona villosa	Pav. ex Lindl.	5	2	0	0	NA	1856	Rubiaceae	tropicos	http://www.tropicos.org/Name/27913001	Oliveira	H > 4m
Cinchonopsis amazonica	(Standl.) L. Andersson	54	25	9	4	1.66872e+07	1929	Rubiaceae	tropicos	http://www.tropicos.org/Name/50053133	Grandtner	dbh > 10cm
Cinnamodendron tenuifolium	Uittien	17	4	1	1	2.69353e+06	1921	Canellaceae	tropicos	http://www.tropicos.org/Name/50076400	Grandtner	dbh > 10cm
Cinnamomum impressum	(Meisn.) Kosterm.	1	0	0	0	NA	NA	Lauraceae	tropicos	http://www.tropicos.org/Name/17804580	Grandtner	dbh > 10cm
Cinnamomum matthewsii	(Meisn.) Kosterm.	0	0	0	0	NA	NA	Lauraceae	tropicos	http://www.tropicos.org/Name/17803296	Oliveira	H > 4m
Cinnamomum maynense	(Nees) Kosterm.	0	0	0	0	NA	NA	Lauraceae	tropicos	http://www.tropicos.org/Name/17803297	Grandtner	dbh > 10cm
Cinnamomum napoense	van der Werff	13	7	4	4	2.21927e+06	1981	Lauraceae	tropicos	http://www.tropicos.org/Name/17805581	Grandtner	dbh > 10cm
Cinnamomum semecarpifolium	(Meisn.) Kosterm.	6	5	0	0	NA	2000	Lauraceae	tropicos	http://www.tropicos.org/Name/17803322	Grandtner	dbh > 10cm
Cinnamomum subsessile	(Meisn.) Kosterm.	2	1	0	0	NA	1985	Lauraceae	tropicos	http://www.tropicos.org/Name/17803326	Grandtner	dbh > 10cm
Cinnamomum subtriplinervium	(Meisn.) Kosterm.	1	0	0	0	NA	1980	Lauraceae	tropicos	http://www.tropicos.org/Name/17803327	new	assumed
Cinnamomum triplinerve	(Ruiz & Pav.) Kosterm.	41	23	8	7	2.72805e+06	1918	Lauraceae	tropicos	http://www.tropicos.org/Name/17803333	Grandtner	dbh > 10cm
Citharexylum caudatum	L.	1	1	0	0	NA	1972	Verbenaceae	tropicos; usda	http://www.tropicos.org/Name/33700901;http://plants.usda.gov/java/profile?symbol=CICA8	Grandtner	dbh > 10cm
Citharexylum dentatum	Tafalla ex D. Don	1	1	0	0	NA	1998	Verbenaceae	tropicos	http://www.tropicos.org/Name/33701023	Grandtner	dbh > 10cm
Citharexylum dryanderae	Moldenke	0	0	0	0	NA	NA	Verbenaceae	tropicos	http://www.tropicos.org/Name/33702653	Grandtner	dbh > 10cm
Citharexylum flexuosum	(Ruiz & Pav.) D. Don	3	1	0	0	NA	1901	Verbenaceae	tropicos	http://www.tropicos.org/Name/33700118	Oliveira	H > 4m
Citharexylum gentryi	Moldenke	0	0	0	0	NA	NA	Verbenaceae	tropicos	http://www.tropicos.org/Name/33703217	Oliveira	H > 4m
Citharexylum grandiflorum	G.A. Aymard & Rueda	1	1	0	0	NA	1997	Verbenaceae	tropicos	http://www.tropicos.org/Name/50078585	Oliveira	H > 4m
Citharexylum krukovii	Moldenke	3	1	0	0	NA	1933	Verbenaceae	tropicos	http://www.tropicos.org/Name/50259086	Grandtner	dbh > 10cm
Citharexylum kunthianum	Moldenke	1	0	0	0	NA	1976	Verbenaceae	tropicos	http://www.tropicos.org/Name/50049752	Oliveira	H > 4m
Citharexylum laetum	Hieron.	3	1	0	0	NA	1980	Verbenaceae	tropicos	http://www.tropicos.org/Name/33700126	Grandtner	dbh > 10cm
Citharexylum macrochlamys	Pittier	2	1	0	0	NA	1980	Verbenaceae	tropicos	http://www.tropicos.org/Name/33701115	Grandtner	dbh > 10cm
Citharexylum macrophyllum	Poir.	128	41	5	3	2.22399e+07	1852	Verbenaceae	tropicos	http://www.tropicos.org/Name/33700130	Grandtner	dbh > 10cm
Citharexylum myrianthum	Cham.	8	4	0	0	NA	1901	Verbenaceae	tropicos	http://www.tropicos.org/Name/33700134	Grandtner	dbh > 10cm
Citharexylum poeppigii	Walp.	58	25	9	6	6.25406e+06	1832	Verbenaceae	tropicos	http://www.tropicos.org/Name/33701028	Grandtner	dbh > 10cm
Citharexylum reticulatum	Kunth	2	2	2	1	1.56606e+06	1985	Verbenaceae	tropicos	http://www.tropicos.org/Name/33700138	Grandtner	dbh > 10cm
Citharexylum spinosum	L.	37	11	0	0	NA	1837	Verbenaceae	tropicos; usda	http://www.tropicos.org/Name/33702788;http://plants.usda.gov/java/profile?symbol=CISP3	Grandtner	dbh > 10cm
Citharexylum subflavescens	S.F. Blake	2	1	0	0	NA	1997	Verbenaceae	tropicos	http://www.tropicos.org/Name/33702429	Oliveira	H > 4m
Citharexylum subtruncatum	Moldenke	2	1	0	0	NA	1929	Verbenaceae	tropicos	http://www.tropicos.org/Name/50263021	Grandtner	dbh > 10cm
Citharexylum ulei	Moldenke	7	4	0	0	NA	1932	Verbenaceae	plantlist	http://www.theplantlist.org/tpl1.1/record/kew-41349	new	assumed
Citronella costaricensis	(Donn. Sm.) R.A. Howard	4	4	0	0	NA	1980	Cardiopteridaceae	tropicos	http://www.tropicos.org/Name/16400087	Grandtner	dbh > 10cm
Citronella gongonha	(Mart.) R.A. Howard	2	0	0	0	NA	1970	Cardiopteridaceae	tropicos	http://www.tropicos.org/Name/16400173	Grandtner	dbh > 10cm
Citronella ilicifolia	(Sleumer) R.A. Howard	1	1	0	0	NA	1963	Cardiopteridaceae	tropicos	http://www.tropicos.org/Name/16400071	Grandtner	dbh > 10cm
Citronella incarum	(J.F. Macbr.) R.A. Howard	30	17	35	21	1.5709e+07	1953	Cardiopteridaceae	tropicos	http://www.tropicos.org/Name/16400074	Grandtner	dbh > 10cm
Citronella melliodora	(Sleumer) R.A. Howard	30	16	1	1	1.04678e+06	1962	Cardiopteridaceae	tropicos	http://www.tropicos.org/Name/16400077	Grandtner	dbh > 10cm
Citronella paniculata	(Mart.) R.A. Howard	1	0	3	1	3.48165e+06	1982	Cardiopteridaceae	tropicos	http://www.tropicos.org/Name/16400210	Grandtner	dbh > 10cm
Clarisia biflora	Ruiz & Pav.	67	32	371	120	1.93609e+08	1927	Moraceae	tropicos	http://www.tropicos.org/Name/21300124	Grandtner	dbh > 10cm
Clarisia ilicifolia	(Spreng.) Lanj. & Rossberg	353	74	74	41	1.52048e+08	1902	Moraceae	tropicos	http://www.tropicos.org/Name/21301591	Grandtner	dbh > 10cm
Clarisia racemosa	Ruiz & Pav.	336	82	754	275	6.06276e+08	1876	Moraceae	tropicos	http://www.tropicos.org/Name/21300125	Grandtner	dbh > 10cm
Clathrotropis brachypetala	(Tul.) Kleinhoonte	99	28	167	37	9.04667e+07	1880	Fabaceae	tropicos	http://www.tropicos.org/Name/13008147	Grandtner	dbh > 10cm
Clathrotropis brunnea	Amshoff	1	1	2	1	1.98051e+06	1992	Fabaceae	tropicos	http://www.tropicos.org/Name/13002230	Grandtner	dbh > 10cm
Clathrotropis glaucophylla	R.S. Cowan	40	22	279	7	4.73032e+08	1900	Fabaceae	tropicos	http://www.tropicos.org/Name/13008149	Grandtner	dbh > 10cm
Clathrotropis macrocarpa	Ducke	226	55	1510	72	1.35399e+09	1929	Fabaceae	tropicos	http://www.tropicos.org/Name/13008151	Grandtner	dbh > 10cm
Clathrotropis nitida	(Benth.) Harms	182	32	48	12	6.30107e+07	1851	Fabaceae	tropicos	http://www.tropicos.org/Name/13008152	Grandtner	dbh > 10cm
Clathrotropis paradoxa	Sandwith	11	2	0	0	NA	1925	Fabaceae	tropicos	http://www.tropicos.org/Name/13008153	Grandtner	dbh > 10cm
Clavija eggersiana	Mez	2	2	0	0	NA	1986	Primulaceae	tropicos	http://www.tropicos.org/Name/31800004	Grandtner	dbh > 10cm
Clavija elliptica	Mez	26	11	0	0	NA	1959	Primulaceae	plantlist	http://www.theplantlist.org/tpl1.1/record/kew-2724908;http://www.tropicos.org/Name/31800005	tropicos-lists	tree
Clavija harlingii	B. Ståhl	24	13	0	0	NA	1978	Primulaceae	tropicos	http://www.tropicos.org/Name/31800093	Grandtner	dbh > 10cm
Clavija hookeri	A. DC.	7	5	0	0	NA	1985	Primulaceae	tropicos	http://www.tropicos.org/Name/31800060	Grandtner	dbh > 10cm
Clavija imazae	B.Ståhl	0	0	0	0	NA	NA	Primulaceae	ipni; tropicos	http://www.tropicos.org/Name/50275573	Grandtner	dbh > 10cm
Clavija lancifolia	Desf.	332	75	2	2	2.47311e+06	1859	Primulaceae	tropicos	http://www.tropicos.org/Name/31800009	Grandtner	dbh > 10cm
Clavija longifolia	Ruiz & Pav.	4	4	0	0	NA	1981	Primulaceae	tropicos	http://www.tropicos.org/Name/31800062	Grandtner	dbh > 10cm
Clavija macrocarpa	Ruiz & Pav.	5	4	0	0	NA	1981	Primulaceae	tropicos	http://www.tropicos.org/Name/31800099	Grandtner	dbh > 10cm
Clavija macrophylla	(Link ex Roem. & Schult.) Miq.	14	5	0	0	NA	1899	Primulaceae	plantlist	http://www.theplantlist.org/tpl1.1/record/kew-2724937;http://www.tropicos.org/Name/50146669	Plouvier 2015	dbh > 10cm
Clavija membranacea	Mez	2	2	0	0	NA	1986	Primulaceae	tropicos	http://www.tropicos.org/Name/31800014	Oliveira	H > 4m
Clavija nutans	(Vell.) B. Ståhl	10	8	0	0	NA	1997	Primulaceae	tropicos	http://www.tropicos.org/Name/31800077	Grandtner	dbh > 10cm
Clavija ornata	D. Don	15	7	2	2	2.22623e+06	1980	Primulaceae	tropicos	http://www.tropicos.org/Name/31800054	Grandtner	dbh > 10cm
Clavija poeppigii	Mez	16	8	0	0	NA	1976	Primulaceae	tropicos	http://www.tropicos.org/Name/31800017	Grandtner	dbh > 10cm
Clavija procera	B. Ståhl	8	7	2	2	520718	1982	Primulaceae	tropicos	http://www.tropicos.org/Name/31800109	Grandtner	dbh > 10cm
Clavija tarapotana	Mez	72	22	0	0	NA	1903	Primulaceae	tropicos	http://www.tropicos.org/Name/31800023	Grandtner	dbh > 10cm
Clavija umbrosa	(Linden) Regel	35	7	0	0	NA	1900	Primulaceae	tropicos	http://www.tropicos.org/Name/31800113	Oliveira	H > 4m
Clavija wallnoeferi	B.Ståhl	0	0	0	0	NA	NA	Primulaceae	Fl. Neotrop. Monogr., 105: 53, f. 29, 2010	http://www.theplantlist.org/tpl1.1/record/kew-2903636	new	assumed
Clavija weberbaueri	Mez	160	45	2	2	1.74784e+06	1904	Primulaceae	tropicos	http://www.tropicos.org/Name/31800025	Grandtner	dbh > 10cm
Cleidion amazonicum	Ule	62	27	2	2	2.41783e+06	1900	Euphorbiaceae	tropicos	http://www.tropicos.org/Name/12802456	Grandtner	dbh > 10cm
Cleidion castaneifolium	Müll. Arg.	3	2	0	0	NA	1976	Euphorbiaceae	tropicos	http://www.tropicos.org/Name/12802540	Grandtner	dbh > 10cm
Cleidion membranaceum	Pax & K. Hoffm.	0	0	0	0	NA	NA	Euphorbiaceae	tropicos	http://www.tropicos.org/Name/12800777	Oliveira	H > 4m
Cleidion praealtum	Croiz.	0	0	1	1	543292	NA	Euphorbiaceae	tropicos	http://www.tropicos.org/Name/12806498	ATDN	dbh > 10cm
Cleidion tricoccum	(Casar.) Baill.	2	0	0	0	NA	1989	Euphorbiaceae	tropicos	http://www.tropicos.org/Name/12800778	Grandtner	dbh > 10cm
Clethra castaneifolia	Meisn.	9	4	0	0	NA	1963	Clethraceae	tropicos	http://www.tropicos.org/Name/7700067	Grandtner	dbh > 10cm
Clethra cuneata	Rusby	2	2	0	0	NA	1982	Clethraceae	tropicos	http://www.tropicos.org/Name/7700011	Grandtner	dbh > 10cm
Clethra fagifolia	Kunth	1	1	0	0	NA	1992	Clethraceae	tropicos	http://www.tropicos.org/Name/7700015	Grandtner	dbh > 10cm
Clethra guianensis	Klotzsch ex Meisn.	2	2	0	0	NA	1842	Clethraceae	tropicos	http://www.tropicos.org/Name/7700022	Grandtner	dbh > 10cm
Clethra lanata	M. Martens & Galeotti	1	1	0	0	NA	1972	Clethraceae	tropicos	http://www.tropicos.org/Name/7700027	Grandtner	dbh > 10cm
Clethra obovata	(Ruiz & Pav.) G. Don	2	2	0	0	NA	1991	Clethraceae	tropicos	http://www.tropicos.org/Name/7700037	Grandtner	dbh > 10cm
Clethra ovalifolia	Turcz.	4	2	0	0	NA	1985	Clethraceae	tropicos	http://www.tropicos.org/Name/7700038	Grandtner	dbh > 10cm
Clethra pedicellaris	Turcz.	5	3	0	0	NA	1963	Clethraceae	tropicos	http://www.tropicos.org/Name/7700041	Grandtner	dbh > 10cm
Clethra peruviana	Szyszy?.	1	1	0	0	NA	1999	Clethraceae	tropicos	http://www.tropicos.org/Name/7700042	Grandtner	dbh > 10cm
Clethra revoluta	(Ruiz & Pav.) Spreng.	11	5	0	0	NA	1983	Clethraceae	tropicos	http://www.tropicos.org/Name/7700046	Grandtner	dbh > 10cm
Clethra scabra	Pers.	2	2	0	0	NA	1994	Clethraceae	tropicos	http://www.tropicos.org/Name/7700048	Grandtner	dbh > 10cm
Clitoria brachycalyx	Harms	14	7	0	0	NA	1909	Fabaceae	tropicos	http://www.tropicos.org/Name/13008166	Oliveira	H > 4m
Clitoria brachystegia	Benth.	1	1	0	0	NA	1992	Fabaceae	tropicos	http://www.tropicos.org/Name/13008167	Grandtner	dbh > 10cm
Clitoria javitensis	(Kunth) Benth.	8	7	0	0	NA	1989	Fabaceae	tropicos	http://www.tropicos.org/Name/13028669	COAH	dbh > 10cm
Clitoria juninensis	Fantz	1	1	0	0	NA	1988	Fabaceae	tropicos	http://www.tropicos.org/Name/13040880	Grandtner	dbh > 10cm
Clitoria nervosa	Herzog	3	1	0	0	NA	1968	Fabaceae	tropicos	http://www.tropicos.org/Name/13008204	Grandtner	dbh > 10cm
Clitoria woytkowskii	Fantz	2	1	0	0	NA	1962	Fabaceae	tropicos	http://www.tropicos.org/Name/13040890	Oliveira	H > 4m
Clusia abbottii	Urb.	1	1	0	0	NA	1980	Clusiaceae	plantlist	http://www.theplantlist.org/tpl1.1/record/kew-2728263	new	assumed
Clusia alata	Planch. & Triana	9	4	0	0	NA	1982	Clusiaceae	tropicos	http://www.tropicos.org/Name/7800100	Grandtner	dbh > 10cm
Clusia amabilis	Maguire	10	7	0	0	NA	1954	Clusiaceae	tropicos	http://www.tropicos.org/Name/7801026	Grandtner	dbh > 10cm
Clusia amazonica	Planch. & Triana	163	58	6	5	4.59523e+06	1852	Clusiaceae	tropicos	http://www.tropicos.org/Name/7800101	Grandtner	dbh > 10cm
Clusia annularis	Maguire	8	6	0	0	NA	1951	Clusiaceae	tropicos	http://www.tropicos.org/Name/7800936	Grandtner	dbh > 10cm
Clusia arrudea	Planch. & Triana	3	3	0	0	NA	1984	Clusiaceae	plantlist	http://www.theplantlist.org/tpl1.1/record/kew-2728280	new	assumed
Clusia asymmetrica	Pipoly	2	2	0	0	NA	1987	Clusiaceae	tropicos	http://www.tropicos.org/Name/50064724	Grandtner	dbh > 10cm
Clusia brachycarpa	Cuatrec.	2	2	0	0	NA	1973	Clusiaceae	tropicos	http://www.tropicos.org/Name/7800106	Grandtner	dbh > 10cm
Clusia brachystyla	Maguire	19	8	5	1	4.95126e+06	1951	Clusiaceae	tropicos	http://www.tropicos.org/Name/7800937	Grandtner	dbh > 10cm
Clusia burchellii	Engl.	1	1	0	0	NA	1977	Clusiaceae	tropicos	http://www.tropicos.org/Name/7800108	Oliveira	H > 4m
Clusia candelabrum	Planch. & Triana	82	30	0	0	NA	1852	Clusiaceae	tropicos	http://www.tropicos.org/Name/7800112	Grandtner	dbh > 10cm
Clusia cardonae	Maguire	9	5	0	0	NA	1964	Clusiaceae	tropicos	http://www.tropicos.org/Name/7801332	Grandtner	dbh > 10cm
Clusia carinata	Engl.	2	1	0	0	NA	1994	Clusiaceae	tropicos	http://www.tropicos.org/Name/7800114	Grandtner	dbh > 10cm
Clusia caudata	(Planch. & Triana) Pipoly	1	1	0	0	NA	2010	Clusiaceae	tropicos	http://www.tropicos.org/Name/50110644	Grandtner	dbh > 10cm
Clusia cerroana	Steyerm.	53	26	0	0	NA	1922	Clusiaceae	tropicos	http://www.tropicos.org/Name/7800117	Grandtner	dbh > 10cm
Clusia chiribiquetensis	Maguire	27	17	1	1	1.16055e+06	1950	Clusiaceae	tropicos	http://www.tropicos.org/Name/7801097	Grandtner	dbh > 10cm
Clusia cochliformis	Maguire	2	1	0	0	NA	1900	Clusiaceae	plantlist	http://www.theplantlist.org/tpl1.1/record/kew-2728322	Grandtner	dbh > 10cm
Clusia cochlitheca	Maguire	3	1	0	0	NA	1950	Clusiaceae	tropicos	http://www.tropicos.org/Name/7801027	Grandtner	dbh > 10cm
Clusia colombiana	Pipoly	1	1	0	0	NA	1984	Clusiaceae	tropicos	http://www.tropicos.org/Name/50110647	Grandtner	dbh > 10cm
Clusia columnaris	Engl.	367	80	48	9	2.99866e+07	1922	Clusiaceae	tropicos	http://www.tropicos.org/Name/7800119	Grandtner	dbh > 10cm
Clusia comans	(Meisn.) Pipoly	16	9	1	1	392966	1947	Clusiaceae	tropicos	http://www.tropicos.org/Name/50174342	Grandtner	dbh > 10cm
Clusia crassifolia	Planch. & Triana	20	7	0	0	NA	1842	Clusiaceae	tropicos	http://www.tropicos.org/Name/7800121	Grandtner	dbh > 10cm
Clusia cruciata	Cuatrec.	4	3	0	0	NA	1950	Clusiaceae	tropicos	http://www.tropicos.org/Name/7800127	Grandtner	dbh > 10cm
Clusia cuneata	Benth.	64	12	0	0	NA	1837	Clusiaceae	tropicos	http://www.tropicos.org/Name/7800129	Grandtner	dbh > 10cm
Clusia decussata	Ruiz & Pav. ex Planch. & Triana	2	2	0	0	NA	1974	Clusiaceae	tropicos	http://www.tropicos.org/Name/7800131	Grandtner	dbh > 10cm
[truncated: 9,682 more rows]

## Sheet: Appendix S2 Country Checklists
Family	species	Bolivia	Brazil	Colombia	Ecuador	French Guiana	Guyana	Peru	Suriname	Venezuela	Grand Total	Guianas
Fabaceae	Abarema acreana		11								11				last updated 14/04/16
Fabaceae	Abarema adenophora		45	25				2			72
Fabaceae	Abarema auriculata		89	17				14			120
Fabaceae	Abarema barbouriana		46	17		16	10			4	93	26
Fabaceae	Abarema campestris		35								35
Fabaceae	Abarema centiflora	1									1
Fabaceae	Abarema cochleata		183								183
Fabaceae	Abarema cochliacarpos		1								1
Fabaceae	Abarema commutata			1			2		1		4	3
Fabaceae	Abarema curvicarpa		6	7		27	3				43	30
Fabaceae	Abarema ferruginea						4				4	4
Fabaceae	Abarema floribunda		72	3				1		2	78
Fabaceae	Abarema gallorum					17					17	17
Fabaceae	Abarema josephi			1							1
Fabaceae	Abarema jupunba	3	290	45	3	90	64	6	77	5	583	231
Fabaceae	Abarema killipii				1						1
Fabaceae	Abarema laeta		80	8	8	24		16	2		138	26
Fabaceae	Abarema leucophylla		30	26						13	69
Fabaceae	Abarema levelii		2							1	3
Fabaceae	Abarema longipedunculata		26							1	27
Fabaceae	Abarema macradenia							1			1
Fabaceae	Abarema mataybifolia		40			32	7		3		82	42
Fabaceae	Abarema microcalyx		28	13				1		7	49
Fabaceae	Abarema piresii		49	4							53
Fabaceae	Abarema racemiflora							2			2
Fabaceae	Abarema turbinata		2								2
Fabaceae	Abarema villifera		6				1		1	1	9	2
Salicaceae	Abatia parviflora							1			1
Menispermaceae	Abuta grandifolia	22	603	39	43	84	11	53	20	17	892	115
Malvaceae	Abutilon ramiflorum	1	5								6
Fabaceae	Acacia articulata		10						2	1	13	2
Fabaceae	Acacia farnesiana		17			3	9	4	6		39	18
Fabaceae	Acacia floribunda		2								2
Fabaceae	Acacia holosericea		3								3
Fabaceae	Acacia huberi		2					1			3
Fabaceae	Acacia klugii							2			2
Fabaceae	Acacia kuhlmannii	1	15					10		1	27
Fabaceae	Acacia longifolia		1								1
Fabaceae	Acacia nilotica						4				4	4
Fabaceae	Acacia paraensis	1	18				1				20	1
Fabaceae	Acacia podalyriifolia		2								2
Fabaceae	Acacia tamarindifolia									1	1
Fabaceae	Acacia tortuosa							1			1
Fabaceae	Acacia weberbaueri		1					2			3
Fabaceae	Acaciella angustissima	8									8
Euphorbiaceae	Acalypha brasiliensis		2								2
Euphorbiaceae	Acalypha cuneata	1	26	15	31			34		3	110
Euphorbiaceae	Acalypha dictyoneura				1			1			2
Euphorbiaceae	Acalypha diversifolia	8	102	14	24	52	19	23	26	1	269	97
Euphorbiaceae	Acalypha macrostachya	10	48	10	7		4	19	2	9	109	6
Euphorbiaceae	Acalypha padifolia							6			6
Euphorbiaceae	Acalypha peruviana							4			4
Euphorbiaceae	Acalypha platyphylla				3						3
Euphorbiaceae	Acalypha salicifolia				4			5			9
Euphorbiaceae	Acalypha scandens	5	3	2	4		20	27	36	1	98	56
Euphorbiaceae	Acalypha stachyura	7	2	8	24			26			67
Euphorbiaceae	Acalypha stenoloba	8	18					14			40
Euphorbiaceae	Acalypha stricta	18	9	2	3			31			63
Euphorbiaceae	Acalypha subandina							1			1
Euphorbiaceae	Acalypha villosa	4	16	2		1	4	2		5	34	5
Melastomataceae	Acanthella pulchra									3	3
Polygalaceae	Acanthocladus brasiliensis		2								2
Polygalaceae	Acanthocladus scleroxyon		7					6			13
Arecaceae	Acanthorrhiza ucayalina		1								1
Santalaceae	Acanthosyris annonagustata		2		6						8
Santalaceae	Acanthosyris asipapote							2			2
Achatocarpaceae	Achatocarpus nigricans	2								1	3
Achatocarpaceae	Achatocarpus praecox							2			2
Achatocarpaceae	Achatocarpus pubescens				1			2			3
Rutaceae	Achuaria hirsuta							1			1
Euphorbiaceae	Acidoton nicaraguensis		7	1	9		5	5		2	29	5
Melastomataceae	Acinodendron hypoleucum		1								1
Melastomataceae	Acinodendron longipedunculatum		2								2
Melastomataceae	Acinodendron pohlianum		1								1
Melastomataceae	Acinodendron regnellii		1								1
Melastomataceae	Acinodendron trianae					1					1	1
Chrysobalanaceae	Acioa edulis		53								53
Chrysobalanaceae	Acioa guianensis		2						2		4	2
Chrysobalanaceae	Acioa schultesii		16	3						7	26
Chrysobalanaceae	Acioa somnolens		3			1					4	1
Malpighiaceae	Acmanthera cowanii		4								4
Malpighiaceae	Acmanthera duckei		4								4
Malpighiaceae	Acmanthera latifolia		83				1				84	1
Malpighiaceae	Acmanthera longifolia		4								4
Malpighiaceae	Acmanthera minima		2								2
Malpighiaceae	Acmanthera parviflora		11								11
Solanaceae	Acnistus arborescens		1		2			3			6
Fabaceae	Acosmium bijugum		1								1
Fabaceae	Acosmium cardenasii	1	10								11
Fabaceae	Acosmium praeclarum			6		1	10				17	11
Fabaceae	Acosmium stirtonii									1	1
Fabaceae	Acosmium tenuifolium		1								1
Fabaceae	Acosmium tomentellum		5								5
Arecaceae	Acrocomia aculeata	4	14				1		4	1	24	5
Arecaceae	Acrocomia hassleri		2								2
Euphorbiaceae	Actinostemon amazonicus		45				1	3		3	52	1
Euphorbiaceae	Actinostemon concolor		19								19
Euphorbiaceae	Actinostemon klotzschii		6			1					7	1
Euphorbiaceae	Actinostemon lundianus		5								5
Euphorbiaceae	Actinostemon schomburgkii	1	17			4	7		1	6	36	12
Euphorbiaceae	Adelia membranifolia		3								3
Euphorbiaceae	Adelia ricinella		8								8
Euphorbiaceae	Adelia triloba									2	2
Melastomataceae	Adelobotrys adscendens	2	29	5	16	50	22	16	16	4	160	88
Melastomataceae	Adelobotrys macrantha							12			12
Melastomataceae	Adelobotrys macrophylla			2							2
Melastomataceae	Adelobotrys tessmannii			1							1
Lythraceae	Adenaria floribunda	14	90	2	3			30			139
Bignoniaceae	Adenocalymma cladotrichum		11	27	34		3	29		4	108	3
Bignoniaceae	Adenocalymma contractum		13								13
Bignoniaceae	Adenocalymma pseudopatulum		3	2				6			11
Gentianaceae	Adenolisianthus arboreus			1							1
Euphorbiaceae	Adenophaedra grandifolia	2	23		1	6	28	4		2	66	34
Euphorbiaceae	Adenophaedra megalophylla		2	1				5	1		9	1
Rutaceae	Adiscanthus fusciflorus		111	4				13		2	130
Lamiaceae	Aegiphila alba				3			3			6
Lamiaceae	Aegiphila bogotensis				2						2
Lamiaceae	Aegiphila bracteolosa		75	1			6	5			87	6
Lamiaceae	Aegiphila buchtienii	2	1					2			5
Lamiaceae	Aegiphila cordata		14	1	12			14			41
Lamiaceae	Aegiphila cordifolia		1		1			2			4
Lamiaceae	Aegiphila costaricensis		2								2
Lamiaceae	Aegiphila cuneata		7		11			12			30
Lamiaceae	Aegiphila duckei		2								2
Lamiaceae	Aegiphila elata		4	1			2	3	2	2	14	4
Lamiaceae	Aegiphila elegans			3							3
Lamiaceae	Aegiphila exiguiflora		5								5
Lamiaceae	Aegiphila filipes		34					4			38
Lamiaceae	Aegiphila floribunda		1								1
Lamiaceae	Aegiphila glabrata			2							2
Lamiaceae	Aegiphila hirsutissima						1				1	1
Lamiaceae	Aegiphila hoehnei		3		1			1		3	8
Lamiaceae	Aegiphila hystricina		1								1
Lamiaceae	Aegiphila integrifolia	10	195	5	7	27	31	25	4	14	318	62
Lamiaceae	Aegiphila intermedia		58								58
Lamiaceae	Aegiphila laeta		1						1		2	1
Lamiaceae	Aegiphila laevis		26			16	8		13	1	64	37
Lamiaceae	Aegiphila laxiflora		1				9			1	11	9
Lamiaceae	Aegiphila martinicensis	7	36		1			11			55
Lamiaceae	Aegiphila mediterranea		1								1
Lamiaceae	Aegiphila membranacea		26			24	9		7		66	40
Lamiaceae	Aegiphila mollis	3	27	1	1	1		3		3	39	1
Lamiaceae	Aegiphila multiflora	1									1
Lamiaceae	Aegiphila panamensis	1	13	6	10			5		5	40
Lamiaceae	Aegiphila parviflora			7							7
Lamiaceae	Aegiphila perplexa									1	1
Lamiaceae	Aegiphila peruviana	3	4	2	2			15			26
Lamiaceae	Aegiphila quararibeana				4			1			5
Lamiaceae	Aegiphila racemosa		74		3	12	20	11	11	2	133	43
Lamiaceae	Aegiphila roraimensis		3				1			6	10	1
Lamiaceae	Aegiphila smithii		14	2	1			28			45
Lamiaceae	Aegiphila sordida							4			4
Lamiaceae	Aegiphila spicata		2					12			14
Lamiaceae	Aegiphila steinbachii	1									1
Lamiaceae	Aegiphila sufflava			1	1			15			17
Lamiaceae	Aegiphila triflora		7		2			4			13
Lamiaceae	Aegiphila ulei		24		11			19			54
Lamiaceae	Aegiphila venezuelensis		1				5			7	13	5
Lamiaceae	Aegiphila verticillata	3	64						3		70	3
Lamiaceae	Aegiphila villosa		10			64	6		2		82	72
Lamiaceae	Aegiphila vitelliniflora		30	2				5			37
Asteraceae	Aequatorium stellatopilosum							2			2
Fabaceae	Aganope latifolia		9								9
Ericaceae	Agarista duckei		5							4	9
Ericaceae	Agarista oleifolia		1								1
Asteraceae	Ageratina macbridei							2			2
Opiliaceae	Agonandra brasiliensis	8	82	1			10	5	3	6	115	13
Opiliaceae	Agonandra excelsa	4	2					1			7
Opiliaceae	Agonandra peruviana		7	2	4			9			22
Opiliaceae	Agonandra silvatica		70	7	3	21	2	14	14		131	37
Rubiaceae	Agouticarpa curviflora	4	19	2	4			20			49
Rubiaceae	Agouticarpa hirsuta				2						2
Rubiaceae	Agouticarpa isernii		5	10	22			8			45
Rubiaceae	Agouticarpa velutina				7			10			17
Rubiaceae	Agouticarpa williamsii			1				1			2
Malvaceae	Aguiaria excelsa		6								6
Rubiaceae	Aidia cochinchinensis		2								2
Lauraceae	Aiouea angulata			1							1
Lauraceae	Aiouea benthamiana		3						2		5	2
Lauraceae	Aiouea dubia	1			17						18
Lauraceae	Aiouea grandifolia		9	2	1			13		1	26
Lauraceae	Aiouea guianensis		16			38	32		4	1	91	74
Lauraceae	Aiouea impressa		7							1	8
Lauraceae	Aiouea laevis		32			1	7		11		51	19
Lauraceae	Aiouea lehmannii		2								2
Lauraceae	Aiouea longipetiolata					13	2				15	15
Lauraceae	Aiouea maguireana		53							3	56
Lauraceae	Aiouea myristicoides		36								36
Lauraceae	Aiouea opaca					4					4	4
Lauraceae	Aiouea piauhyensis		14								14
Lauraceae	Aiouea saligna		11				2				13	2
Lauraceae	Aiouea tomentella		6								6
Lauraceae	Aiouea trinervis	4	102								106
Arecaceae	Aiphanes horrida	3	21	2				7			33
Asteraceae	Albertinia brasiliensis	1	1								2
Fabaceae	Albizia adinocephala						1				1	1
Fabaceae	Albizia barinensis									1	1
Fabaceae	Albizia carbonaria	1						2			3
Fabaceae	Albizia decandra		8								8
Fabaceae	Albizia duckeana		19								19
Fabaceae	Albizia edwallii						2				2	2
Fabaceae	Albizia elegans		1								1
Fabaceae	Albizia glabripetala		15				14		1		30	15
Fabaceae	Albizia guachapele	1	1	2	3						7
Fabaceae	Albizia inundata	3	23								26
Fabaceae	Albizia multiflora	2	18				1	1	4	1	27	5
Fabaceae	Albizia niopoides	11	25		1	2	3	4			46	5
Fabaceae	Albizia pedicellaris	1	134	9	1	60	12	11	45	8	281	117
Fabaceae	Albizia pistaciifolia		2	1			1	1		1	6	1
Fabaceae	Albizia polycephala		1				3	1	1		6	4
Fabaceae	Albizia subdimidiata	9	121	3	3		16	7	10	4	173	26
Euphorbiaceae	Alchornea acutifolia				3			4			7
Euphorbiaceae	Alchornea brittonii	1						1			2
Euphorbiaceae	Alchornea castaneifolia	2	50	1				7		1	61
Euphorbiaceae	Alchornea coelophylla				2						2
Euphorbiaceae	Alchornea cordifolia		4				3		1		8	4
Euphorbiaceae	Alchornea discolor	12	370	41	2	24	31	22	2	17	521	57
Euphorbiaceae	Alchornea floribunda		1								1
Euphorbiaceae	Alchornea fluviatilis	6	22	8		2	4	2	1		45	7
Euphorbiaceae	Alchornea glandulosa	12	19	12	21			29		2	95
Euphorbiaceae	Alchornea grandiflora	1	4		1			8		3	17
Euphorbiaceae	Alchornea grandis			4	3			1			8
Euphorbiaceae	Alchornea hilariana	1	2					2			5
Euphorbiaceae	Alchornea latifolia	2	4	20	7			9			42
Euphorbiaceae	Alchornea lojaensis				3						3
Euphorbiaceae	Alchornea pearcei	1						2			3
Euphorbiaceae	Alchornea sidifolia		1								1
Euphorbiaceae	Alchornea triplinervia	9	93	38	19	39	15	35	20	13	281	74
Euphorbiaceae	Alchornea websteri				3						3
Euphorbiaceae	Alchorneopsis floribunda	1	135	12	15	43	13	14	29	2	264	85
Fabaceae	Aldina amazonica		1							2	3
Fabaceae	Aldina aurea						1			1	2	1
Fabaceae	Aldina berryi									3	3
Fabaceae	Aldina diplogyne									1	1
Fabaceae	Aldina discolor		9	1							10
Fabaceae	Aldina elliptica						2			1	3	2
Fabaceae	Aldina heterophylla		74								74
Fabaceae	Aldina insignis		1				12				13	12
Fabaceae	Aldina kunhardtiana		1							12	13
Fabaceae	Aldina latifolia		71	11			2			15	99	2
Fabaceae	Aldina macrophylla		1							3	4
Fabaceae	Aldina microphylla		11								11
Fabaceae	Aldina occidentalis		6								6
Fabaceae	Aldina petiolulata									1	1
Fabaceae	Aldina polyphylla		3								3
Fabaceae	Aldina reticulata		1							5	6
Fabaceae	Aldina speciosa									1	1
Fabaceae	Alexa bauhiniiflora		18				2			1	21	2
Fabaceae	Alexa canaracunensis		24							7	31
Fabaceae	Alexa confusa		4							12	16
Fabaceae	Alexa cowanii		2				2				4	2
Fabaceae	Alexa grandiflora		112			1			4		117	5
Fabaceae	Alexa herminiana									2	2
Fabaceae	Alexa imperatricis		9				34		1	4	48	35
Fabaceae	Alexa leiopetala						1				1	1
Fabaceae	Alexa superba		11								11
Fabaceae	Alexa surinamensis								1		1	1
Fabaceae	Alexa wachenheimi		4			5	2		8		19	15
Fabaceae	Alexa wachenheimii		3			37	3		36		79	76
Euphorbiaceae	Algernonia amazonica		2								2
Rubiaceae	Alibertia bertierifolia	4	23	4	10		1	20		5	67	1
Rubiaceae	Alibertia concolor		8								8
Rubiaceae	Alibertia curviflora		11		2			15			28
Rubiaceae	Alibertia duckei		2								2
Rubiaceae	Alibertia edulis	16	407	11	5	37	36	20	7	14	553	80
Rubiaceae	Alibertia iquitensis							1			1
Rubiaceae	Alibertia isernii		1								1
Rubiaceae	Alibertia itayensis	3			1			3			7
Rubiaceae	Alibertia latifolia		44	10		5	17	10	3	8	97	25
Rubiaceae	Alibertia longiflora		1								1
Rubiaceae	Alibertia macrantha				2						2
Rubiaceae	Alibertia macrophylla		11								11
Rubiaceae	Alibertia nitidula		2								2
Rubiaceae	Alibertia obidensis		5								5
Rubiaceae	Alibertia obtusa		2								2
Rubiaceae	Alibertia oligantha		1								1
Rubiaceae	Alibertia patinoi			1	2						3
Rubiaceae	Alibertia pilosa	8	1		7			11			27
Rubiaceae	Alibertia rotunda				2			1			3
Rubiaceae	Alibertia sessilis		5								5
Rubiaceae	Alibertia sorbilis		32								32
Rubiaceae	Alibertia stenantha		27					4			31
Rubiaceae	Alibertia stipularis		1								1
Rubiaceae	Alibertia tutumilla		2								2
Rubiaceae	Alibertia verrucosa		14								14
Rubiaceae	Alibertia verticillata		5								5
Arecaceae	Allagoptera leucocalyx		3								3
Apocynaceae	Allamanda weberbaueri							2			2
Lecythidaceae	Allantoma decandra		101	24				13			138
Lecythidaceae	Allantoma integrifolia		43								43
Lecythidaceae	Allantoma kuhlmannii		2								2
Lecythidaceae	Allantoma lineata		222							8	230
Lecythidaceae	Allantoma pachyantha		2								2
Lecythidaceae	Allantoma pauciramosa		10								10
Lecythidaceae	Allantoma pluriflora	2	9	14				6			31
Lecythidaceae	Allantoma uaupensis		1								1
Sapindaceae	Allophylus acutatus					2				1	3	2
Sapindaceae	Allophylus amazonicus		67	1	3			13			84
Sapindaceae	Allophylus amentaceus		2								2
Sapindaceae	Allophylus angustatus		2		2	2					6	2
Sapindaceae	Allophylus chrysoneurus		1								1
Sapindaceae	Allophylus cinnamomeus	1	1								2
Sapindaceae	Allophylus coriaceus							1			1
Sapindaceae	Allophylus dioicus		3								3
Sapindaceae	Allophylus divaricatus	2	31	1	3			25			62
Sapindaceae	Allophylus dodsonii		1		1			5			7
Sapindaceae	Allophylus edulis	6	43				1				50	1
Sapindaceae	Allophylus excelsus		10			1		1			12	1
Sapindaceae	Allophylus floribundus	17	91		17			34			159
Sapindaceae	Allophylus gentryi		1								1
Sapindaceae	Allophylus glabratus							1			1
Sapindaceae	Allophylus guaraniticus		2								2
Sapindaceae	Allophylus heterophyllus			1							1
Sapindaceae	Allophylus incanus				9			1			10
Sapindaceae	Allophylus latifolius		16			10					26	10
Sapindaceae	Allophylus leiophloeus		9								9
Sapindaceae	Allophylus leptostachys	2	26								28
Sapindaceae	Allophylus leucoclados				1	3		1			5	3
Sapindaceae	Allophylus loretensis		4		1			20			25
Sapindaceae	Allophylus mollis		2								2
Sapindaceae	Allophylus myrianthus							2			2
Sapindaceae	Allophylus paniculatus	1	2	1	1			4			9
Sapindaceae	Allophylus parimensis									1	1
Sapindaceae	Allophylus pauciflorus	2									2
Sapindaceae	Allophylus peruvianus	1	1		4						6
Sapindaceae	Allophylus petiolulatus	5	1								6
Sapindaceae	Allophylus pilosus		44	2	29			29			104
Sapindaceae	Allophylus psilospermus	1	20					1			22
Sapindaceae	Allophylus puberulus		4								4
Sapindaceae	Allophylus punctatus	5	19	1	8	8		10	4	2	57	12
Sapindaceae	Allophylus quercifolius	1									1
Sapindaceae	Allophylus racemosus		12				22			5	39	22
Sapindaceae	Allophylus robustus		13			13	1				27	14
Sapindaceae	Allophylus scrobiculatus		7		1			13			21
Sapindaceae	Allophylus semidentatus	2	10								12
Sapindaceae	Allophylus sericeus		14								14
Sapindaceae	Allophylus steinbachii	2									2
Sapindaceae	Allophylus stenodictyus							4			4
Sapindaceae	Allophylus strictus	20	29					1			50
Rutaceae	Almeidea rubra		2								2
Verbenaceae	Aloysia oblanceolata		1								1
Verbenaceae	Aloysia virgata	5	4					2			11
Rubiaceae	Alseis blackiana							2			2
Rubiaceae	Alseis eggersii		5		1						6
Rubiaceae	Alseis floribunda	1	5			2					8	2
Rubiaceae	Alseis labatioides		3	1			2	3		8	17	2
Rubiaceae	Alseis latifolia		4								4
Rubiaceae	Alseis longifolia		16			3	20		4		43	27
Rubiaceae	Alseis lugonis		1		6			2			9
Rubiaceae	Alseis microcarpa			2				5			7
Rubiaceae	Alseis mutisii		2				1				3	1
Rubiaceae	Alseis peruviana		7	3				2			12
Rubiaceae	Alseis reticulata	3	3		3			2			11
Rubiaceae	Alseis smithii		2				13				15	13
Alzateaceae	Alzatea verticillata							12			12
Rubiaceae	Amaioua brevidentata					6	2				8	8
Rubiaceae	Amaioua contracta		5								5
Rubiaceae	Amaioua corymbosa	3	71	10	1	24	29	12	13	15	178	66
Rubiaceae	Amaioua guianensis	16	277	10		136	50	21	32	16	558	218
Rubiaceae	Amaioua intermedia	1	18					2			21
Rubiaceae	Amaioua monteiroi		3								3
Phyllanthaceae	Amanoa almerindae		6	2						6	14
Phyllanthaceae	Amanoa congesta		13			15					28	15
Phyllanthaceae	Amanoa cupatensis		2	1							3
Phyllanthaceae	Amanoa glaucophylla		5	1						1	7
Phyllanthaceae	Amanoa gracillima		16	6							22
Phyllanthaceae	Amanoa guianensis		201	5	3	57	62	9	42	13	392	161
Phyllanthaceae	Amanoa nanayensis		6					12			18
Phyllanthaceae	Amanoa neglecta		4								4
Phyllanthaceae	Amanoa oblongifolia	1	95	26			1	4		5	132	1
Phyllanthaceae	Amanoa sinuosa		6								6
Phyllanthaceae	Amanoa steyermarkii						1			4	5	1
Apocynaceae	Ambelania acida		252			115	27	5	48	1	448	190
Apocynaceae	Ambelania duckei		71					6			77
Apocynaceae	Ambelania occidentalis		2	14				18			34
Asteraceae	Ambrosia arborescens							2			2
Fabaceae	Amburana cearensis	7	38					4			49
Arecaceae	Ammandra decasperma				10						10
Ulmaceae	Ampelocera edentula	6	118	25	13	13	5	26	15	3	224	33
Ulmaceae	Ampelocera glabra	2	1								3
Ulmaceae	Ampelocera longissima		2		10						12
Ulmaceae	Ampelocera ruizii	18	24	1				11			54
Rubiaceae	Amphidasya colombiana			1							1
Rubiaceae	Amphidasya neblinae		3							1	4
Fabaceae	Amphiodon effusus	2	200			10		8	1		221	11
Violaceae	Amphirrhox longifolia	1	282	41		61	34	4	61	25	509	156
Rutaceae	Amyris crebrinervis							1			1
Rutaceae	Amyris macrocarpa				4			8			12
Rutaceae	Amyris pinnata							2			2
Anacardiaceae	Anacardium amapaense		11			3					14	3
Anacardiaceae	Anacardium corymbosum		8								8
Anacardiaceae	Anacardium excelsum		1	1							2
Anacardiaceae	Anacardium fruticosum						6				6	6
Anacardiaceae	Anacardium giganteum		131	11		1	17	4	14	6	184	32
Anacardiaceae	Anacardium humile	5	29								34
Anacardiaceae	Anacardium microsepalum		26								26
Anacardiaceae	Anacardium nanum		2								2
Anacardiaceae	Anacardium parvifolium		34	7				2			43
Anacardiaceae	Anacardium spruceanum	2	148			32		1	11	5	199	43
Anacardiaceae	Anacardium tenuifolium		10								10
Fabaceae	Anadenanthera colubrina	14	42				1	2			59	1
Fabaceae	Anadenanthera peregrina		115	5		2	13		5	7	147	20
Lauraceae	Anaueria brasiliensis		31	23				11			65
Annonaceae	Anaxagorea acuminata		88	2		27	36	2	38	6	199	101
Annonaceae	Anaxagorea angustifolia		7	1						1	9
Annonaceae	Anaxagorea brachycarpa		32	17	1			13		11	74
Annonaceae	Anaxagorea brevipedicellata		11			10					21	10
Annonaceae	Anaxagorea brevipes	3	159	35	9		19	34	2	10	271	21
Annonaceae	Anaxagorea crassipetala	4			2		2	2			10	2
Annonaceae	Anaxagorea dolichocarpa	2	194	15	3	208	169	5	101	5	702	478
Annonaceae	Anaxagorea floribunda			3				5			8
Annonaceae	Anaxagorea gigantophylla		6							4	10
Annonaceae	Anaxagorea inundata									2	2
Annonaceae	Anaxagorea macrantha	1	3								4
Annonaceae	Anaxagorea manausensis		19	1				5			25
Annonaceae	Anaxagorea pachypetala							1			1
Annonaceae	Anaxagorea petiolata		15				14			13	42	14
Annonaceae	Anaxagorea phaeocarpa		134	17	5	7		10			173	7
Annonaceae	Anaxagorea prinoides		73			28			1		102	29
Annonaceae	Anaxagorea rheophytica									1	1
Annonaceae	Anaxagorea rufa		27	21				1		17	66
Fabaceae	Andira anthelmia		4								4
Fabaceae	Andira cordata		6								6
Fabaceae	Andira coriacea		1			62	2		38		103	102
Fabaceae	Andira cujabensis		45								45
Fabaceae	Andira fraxinifolia		4								4
Fabaceae	Andira grandistipula						9				9	9
Fabaceae	Andira humilis		10								10
Fabaceae	Andira inermis	11	113	11	15	44	21	22	25	1	263	90
Fabaceae	Andira legalis		2								2
Fabaceae	Andira macrocarpa				1						1
Fabaceae	Andira macrothyrsa	1	25	6	4			7			43
Fabaceae	Andira micrantha		50							1	51
Fabaceae	Andira multistipula		23	4	5			23			55
Fabaceae	Andira ormosioides		1								1
Fabaceae	Andira paniculata		2								2
Fabaceae	Andira parviflora		69								69
Fabaceae	Andira praecox		6								6
Fabaceae	Andira surinamensis	3	130	12		29	35	6	33	12	260	97
Fabaceae	Andira taurotesticulata			1	2						3
Fabaceae	Andira tervequinata									4	4
Fabaceae	Andira trifoliolata		22	5						4	31
Fabaceae	Andira unifoliolata		76								76
Fabaceae	Andira vermifuga	3	20					1			24
Fabaceae	Andira villosa								4		4	4
Fabaceae	Androcalymma glabrifolium		4								4
Rutaceae	Angostura alipes				2						2
Rutaceae	Angostura bracteata		2								2
Rutaceae	Angostura longiflora	3	9								12
Rutaceae	Angostura quinquefolia		4								4
Rutaceae	Angostura silvestris	1									1
Rutaceae	Angostura simplex		2								2
Rutaceae	Angostura tapajozensis		3								3
Rutaceae	Angostura trifoliata		1							11	12
Euphorbiaceae	Angostylis longifolia		4								4
Lauraceae	Aniba affinis		80			2	1	1		2	86	3
Lauraceae	Aniba bracteata		1					1			2
Lauraceae	Aniba burchellii		87	12						1	100
Lauraceae	Aniba canelilla	8	162	1			5	2	1	2	181	6
Lauraceae	Aniba cinnamomiflora									4	4
Lauraceae	Aniba citrifolia		103			42	31	1	4	5	186	77
Lauraceae	Aniba coto							1			1
Lauraceae	Aniba cylindriflora	4	45	7			2	3			61	2
Lauraceae	Aniba desertorum		3								3
Lauraceae	Aniba excelsa		3				10			2	15	10
Lauraceae	Aniba ferrea		42								42
Lauraceae	Aniba ferruginea									2	2
Lauraceae	Aniba firmula		14				2	1			17	2
Lauraceae	Aniba guianensis	1	93	13	12	28	8	20	7		182	43
Lauraceae	Aniba heringeri		5								5
Lauraceae	Aniba heterotepala							4			4
Lauraceae	Aniba hostmanniana		75	12	14	23	11	15	60	3	213	94
Lauraceae	Aniba hypoglauca		2			1	14		2		19	17
Lauraceae	Aniba intermedia		1								1
Lauraceae	Aniba jenmanii		2			12	11		10		35	33
Lauraceae	Aniba kappleri		8			10	7		12	2	39	29
Lauraceae	Aniba lancifolia		20								20
Lauraceae	Aniba megaphylla	1	38	3	2	21	14	17	15	3	114	50
Lauraceae	Aniba muca		1					3			4
Lauraceae	Aniba novogranatensis			1							1
Lauraceae	Aniba panurensis	6	245	22	10	12	12	20	19	8	354	43
Lauraceae	Aniba parviflora		115	2		31	3	2	3		156	37
Lauraceae	Aniba percoriacea						1		8		9	9
Lauraceae	Aniba permollis		10				3		3	1	17	6
Lauraceae	Aniba perutilis			1				7			8
Lauraceae	Aniba pilosa				4						4
Lauraceae	Aniba puchury-minor		20	5	2			14			41
Lauraceae	Aniba riparia		47	1	10	1	12	10	18	1	100	31
Lauraceae	Aniba robusta			1				2			3
Lauraceae	Aniba rosaeodora		172	14		15	4	4	11	2	222	30
Lauraceae	Aniba santalodora		17								17
Lauraceae	Aniba taubertiana		25	2	4	5	8	18	11	9	82	24
Lauraceae	Aniba terminalis		51	1		9	3	1			65	12
Lauraceae	Aniba vaupesiana			2							2
Lauraceae	Aniba williamsii		99	8		21		11	2	1	142	23
Capparaceae	Anisocapparis speciosa		2								2
Rubiaceae	Anisomeris ribesioides		2								2
Anisophylleaceae	Anisophyllea guianensis		1	12			4	10			27	4
Anisophylleaceae	Anisophyllea manausensis		42								42
Annonaceae	Annona acutiflora		1								1
Annonaceae	Annona amazonica	1	42	1			2	5			51	2
Annonaceae	Annona ambotay	5	189	21	7	45	7	20	1	3	298	53
Annonaceae	Annona andicola				1			3			4
Annonaceae	Annona angustifolia		2					1			3
Annonaceae	Annona annonoides		7								7
Annonaceae	Annona asplundiana		2	1	1			6			10
Annonaceae	Annona atabapensis		2								2
Annonaceae	Annona aurantiaca		5								5
Annonaceae	Annona bahiensis		1								1
Annonaceae	Annona boliviana	10									10
Annonaceae	Annona burchellii		1								1
Annonaceae	Annona cacans		2								2
Annonaceae	Annona calcarata		8								8
Annonaceae	Annona cascarilloides					7			2		9	9
Annonaceae	Annona centrantha		3		5			2			10
Annonaceae	Annona cherimola		1								1
Annonaceae	Annona cordifolia	1	4					12			17
Annonaceae	Annona coriacea	6	54								60
Annonaceae	Annona cornifolia		7								7
Annonaceae	Annona crassiflora		13								13
Annonaceae	Annona cuspidata		60	16	1	16	3	24	2		122	21
Annonaceae	Annona deminuta		3	3	1			9			16
Annonaceae	Annona densicoma		76			13		1	8	1	99	21
Annonaceae	Annona dioica	9	18								27
Annonaceae	Annona dolabripetala		4								4
Annonaceae	Annona dolichopetala				11						11
Annonaceae	Annona dolichophylla		14	11	1			6			32
Annonaceae	Annona duckei			11	8			10			29
Annonaceae	Annona echinata		14			12	4		8		38	24
Annonaceae	Annona edulis		39	34	3			21			97
Annonaceae	Annona emarginata		4								4
Annonaceae	Annona excellens	2	36					9		1	48
Annonaceae	Annona exsucca	2	259			164	94		68	13	600	326
Annonaceae	Annona fendleri		1								1
Annonaceae	Annona foetida	3	141	8		29		3		3	187	29
Annonaceae	Annona fosteri	1						9			10
Annonaceae	Annona frutescens					1					1	1
Annonaceae	Annona gardneri		1								1
Annonaceae	Annona gigantophylla		8							1	9
Annonaceae	Annona glabra		58	1		23	21		15	1	119	59
Annonaceae	Annona glaucophylla		4								4
Annonaceae	Annona glomerulifera				5			4			9
Annonaceae	Annona haematantha		7			26	10	1	4		48	40
Annonaceae	Annona helosioides				2			1			3
Annonaceae	Annona herzogii	4						2			6
Annonaceae	Annona hispida		4		2			3			9
Annonaceae	Annona hypoglauca	1	232	18	10	17	31	28	8	2	347	56
Annonaceae	Annona insignis		15					8			23
Annonaceae	Annona iquitensis							2			2
Annonaceae	Annona jahnii		36	1			1			1	39	1
Annonaceae	Annona jucunda	1	7		1			12			21
Annonaceae	Annona leptopetala		1								1
Annonaceae	Annona macrocalyx	2						5			7
Annonaceae	Annona mammifera		2								2
Annonaceae	Annona montana	5	104	5	1	14	7	13	18	4	171	39
Annonaceae	Annona monticola	3	6								9
Annonaceae	Annona mucosa	3	84	32	13	8	9	25	1	1	176	18
Annonaceae	Annona neglecta				9			9			18
Annonaceae	Annona neoamazonica			1							1
Annonaceae	Annona neochrysocarpa				3			6			9
Annonaceae	Annona neoecuadorensis				4						4
Annonaceae	Annona neoelliptica					8					8	8
Annonaceae	Annona neoinsignis		85	2				1			88
Annonaceae	Annona neolaurifolia		2								2
Annonaceae	Annona neosalicifolia		4								4
Annonaceae	Annona neosericea		1								1
Annonaceae	Annona neoulei	1						8			9
Annonaceae	Annona nitida		56					8		1	65
Annonaceae	Annona nutans		1								1
Annonaceae	Annona paludosa		73			62			2		137	64
Annonaceae	Annona papilionella	8	24	3	8			24			67
Annonaceae	Annona poeppigii							1			1
Annonaceae	Annona prevostiae		2			34					36	34
Annonaceae	Annona purpurea							1			1
Annonaceae	Annona rensoniana			1							1
Annonaceae	Annona reticulata	3	3								6
Annonaceae	Annona rigida			1							1
Annonaceae	Annona saffordiana					3					3	3
Annonaceae	Annona salzmannii		45							1	46
Annonaceae	Annona scandens	2	3					11			16
Annonaceae	Annona schunkei							6			6
Annonaceae	Annona sericea	2	150	2		42	41		24	1	262	107
Annonaceae	Annona spinescens		1								1
Annonaceae	Annona squamosa		16			12	3		3		34	18
Annonaceae	Annona sylvatica		3								3
Annonaceae	Annona symphyocarpa		24			2	30			5	61	32
Annonaceae	Annona tenuiflora		8			3	1		1	1	14	5
Annonaceae	Annona tomentosa		15								15
Annonaceae	Annona warmingiana		1								1
Annonaceae	Annona williamsii	6	16					2			24
Euphorbiaceae	Anomalocalyx uleanus		102			1					103	1
Menispermaceae	Anomospermum grandifolium	4	24		1		6	18			53	6
Menispermaceae	Anomospermum reticulatum	2	117	3	3			12		2	139
Menispermaceae	Anomospermum schomburgkii		1			1	4		1		7	6
Menispermaceae	Anomospermum solimoesanum		9	2	2			12			25
Caryocaraceae	Anthodiscus amazonicus		27	3	5			7			42
Caryocaraceae	Anthodiscus klugii			6	2			6		1	15
Caryocaraceae	Anthodiscus mazarunensis			1			18		3	2	24	21
Caryocaraceae	Anthodiscus montanus		1								1
Caryocaraceae	Anthodiscus obovatus		8	5			1			3	17	1
Caryocaraceae	Anthodiscus peruanus		7		2			12		1	22
Caryocaraceae	Anthodiscus pilosus			14				12			26
Caryocaraceae	Anthodiscus trifoliatus						14				14	14
Fabaceae	Anthonotha acuminata						1				1	1
Moraceae	Antiaris toxicaria							1	1		2	1
Phyllanthaceae	Antidesma bunius		1								1
Phyllanthaceae	Antidesma ghaesembilla						4				4	4
Loganiaceae	Antonia ovata	9	167	10		64	36	3	54	2	345	154
Anacardiaceae	Antrocaryon amazonicum		38	2							40
Euphorbiaceae	Aparisthmium cordatum	12	470	64	28	89	44	34	55	28	824	188
Malvaceae	Apeiba aspera	10	29	19	34	7	2	33		14	148	9
Malvaceae	Apeiba echinata	2	190		1	16	7	2	6	4	228	29
Malvaceae	Apeiba glabra		73			106			40		219	146
Malvaceae	Apeiba macropetala		30	16			6				52	6
Malvaceae	Apeiba membranacea	8	113	30	63	2	1	65		1	283	3
Malvaceae	Apeiba petoumo		5			62	38		57	2	164	157
Malvaceae	Apeiba schomburgkii		24	2		1	31		4	10	72	36
Malvaceae	Apeiba tibourbou	44	353	23	20	113	19	35	33	11	651	165
Malvaceae	Apeiba trombetensis		3								3
Malvaceae	Apeiba uittienii		3						7	3	13	7
Cannabaceae	Aphananthe monoica								1		1	1
Arecaceae	Aphandra natalia		7		7			4			18
Rubiaceae	Appunia aurantiaca		10				1		1		12	2
Rubiaceae	Appunia peduncularis		1	2						6	9
Rubiaceae	Appunia surinamensis					2			6	1	9	8
Rubiaceae	Appunia tenuiflora		78	1		14	61		5	20	179	80
Rubiaceae	Appunia triphylla		18								18
Olacaceae	Aptandra caudata			6				7			13
Olacaceae	Aptandra liriosmoides		14	3						9	26
Olacaceae	Aptandra tubicina	5	231	7	5			8			256
Fabaceae	Apuleia leiocarpa	15	189	14	1			7		5	231
Rubiaceae	Arachnothryx peruviana				3			4			7
Rubiaceae	Arachnothryx reflexa			3							3
Araliaceae	Aralia soratensis	1									1
Fabaceae	Arapatiella psilophylla	1	2					13			16
Rhamnaceae	Araracuara vetusta			1							1
Arecaceae	Archontophoenix alexandrae								3		3	3
Bonnetiaceae	Archytaea angustifolia			2						3	5
Bonnetiaceae	Archytaea triflora		29	2		3	42			1	77	45
Primulaceae	Ardisia elliptica		1								1
Primulaceae	Ardisia guianensis		85	2		83	37		9		216	129
Primulaceae	Ardisia huallagae				1			15			16
Primulaceae	Ardisia loretensis			3	15			9			27
Primulaceae	Ardisia nigrovirens							6			6
Primulaceae	Ardisia panurensis		17								17
Primulaceae	Ardisia semicrenata		1								1
Primulaceae	Ardisia weberbaueri		25					2			27
Gentianaceae	Aripuana cullmaniorum		13								13
Piperaceae	Artanthe angustifolia					31		1	2		34	33
Annonaceae	Asimina pygmaea		1								1
Apocynaceae	Aspidosperma acanthocarpum		1								1
Apocynaceae	Aspidosperma album		46	1		41	13		10	2	113	64
Apocynaceae	Aspidosperma araracanga		21							2	23
Apocynaceae	Aspidosperma auriculatum		4								4
Apocynaceae	Aspidosperma australe	1	5								6
Apocynaceae	Aspidosperma camporum		1					1			2
Apocynaceae	Aspidosperma capitatum		1	4			1	2			8	1
Apocynaceae	Aspidosperma carapanauba		55			17		1			73	17
Apocynaceae	Aspidosperma cuspa		4							2	6
Apocynaceae	Aspidosperma cylindrocarpon	11	24					1			36
Apocynaceae	Aspidosperma darienense		9	8	11	2					30	2
Apocynaceae	Aspidosperma decussatum									13	13
Apocynaceae	Aspidosperma desmanthum	2	117	33	1	63	11	22	24	5	278	98
Apocynaceae	Aspidosperma discolor	2	53				1	2	3	1	62	4
Apocynaceae	Aspidosperma eteanum		16								16
Apocynaceae	Aspidosperma excelsum	12	138	94	2	64	28	31	32	18	419	124
Apocynaceae	Aspidosperma fendleri	1								1	2
Apocynaceae	Aspidosperma glaucum									1	1
Apocynaceae	Aspidosperma helstonei					31			6		37	37
Apocynaceae	Aspidosperma inundatum		8		1			1			10
Apocynaceae	Aspidosperma leucocymosum		1								1
Apocynaceae	Aspidosperma macrocarpon	12	105					6			123
Apocynaceae	Aspidosperma macrophyllum		2			13	17				32	30
Apocynaceae	Aspidosperma megalocarpon		9	2		3		1	2		17	5
Apocynaceae	Aspidosperma megaphyllum		2					3			5
Apocynaceae	Aspidosperma melanocalyx		1								1
Apocynaceae	Aspidosperma multiflorum	11	70								81
Apocynaceae	Aspidosperma myristicifolium		11	1				5			17
Apocynaceae	Aspidosperma nanum		2								2
Apocynaceae	Aspidosperma neblinae									3	3
Apocynaceae	Aspidosperma nobile	5	13								18
Apocynaceae	Aspidosperma oblongum		9			18	5		15	1	48	38
Apocynaceae	Aspidosperma obscurinervium		14								14
Apocynaceae	Aspidosperma pachypterum		58	8						7	73
Apocynaceae	Aspidosperma parvifolium	12	66	1			5	19	5	2	110	10
Apocynaceae	Aspidosperma pichonianum							5			5
Apocynaceae	Aspidosperma polyneuron	4	3					3			10
Apocynaceae	Aspidosperma pyricollum		1								1
Apocynaceae	Aspidosperma pyrifolium	3	2								5
Apocynaceae	Aspidosperma quebracho-blanco		3								3
Apocynaceae	Aspidosperma quirandy	8									8
Apocynaceae	Aspidosperma ramiflorum	2	1								3
Apocynaceae	Aspidosperma riedelii		1								1
Apocynaceae	Aspidosperma rigidum	11	32	11	12			21		1	88
Apocynaceae	Aspidosperma salgadense		1								1
Apocynaceae	Aspidosperma sandwithianum		11			18	6		8		43	32
Apocynaceae	Aspidosperma schultesii		49	36	1	6		20		1	113	6
Apocynaceae	Aspidosperma spruceanum	5	140	7	3	19	2	8	10	1	195	31
Apocynaceae	Aspidosperma steyermarkii									4	4
Apocynaceae	Aspidosperma subincanum	3	34								37
Apocynaceae	Aspidosperma tomentosum	2	32								34
Apocynaceae	Aspidosperma triternatum		2								2
Apocynaceae	Aspidosperma ulei	3	14				16				33	16
Apocynaceae	Aspidosperma verbascifolium		5								5
Apocynaceae	Aspidosperma verruculosum		32	16				1		15	64
Apocynaceae	Aspidosperma williamii	1	8					4			13
Lecythidaceae	Asteranthos brasiliensis		60							6	66
Arecaceae	Asterogyne guianensis					4					4	4
Arecaceae	Astrocaryum aculeatum	8	40	20		15	13	3	10	9	118	38
Arecaceae	Astrocaryum campestre	3	9								12
Arecaceae	Astrocaryum chambira		17	9	16			14			56
Arecaceae	Astrocaryum faranae		5					2			7
Arecaceae	Astrocaryum farinosum		5				1				6	1
Arecaceae	Astrocaryum gynacanthum		159			22	18		9	1	209	49
Arecaceae	Astrocaryum huaimi	5	3								8
Arecaceae	Astrocaryum jauari	1	19	4	4		4	7	5	1	45	9
Arecaceae	Astrocaryum murumuru	4	70	10	24	15		32			155	15
Arecaceae	Astrocaryum rodriguesii		4			5					9	5
Arecaceae	Astrocaryum sciophilum		6			34	9		21		70	64
Arecaceae	Astrocaryum scopatum							2			2
Arecaceae	Astrocaryum sociale		24								24
Arecaceae	Astrocaryum vulgare		30			8	5		7		50	20
Phyllanthaceae	Astrocasia jacobinensis	1								2	3
Anacardiaceae	Astronium concinnum		1								1
Anacardiaceae	Astronium fraxinifolium	4	15								19
Anacardiaceae	Astronium gardneri		3								3
Anacardiaceae	Astronium gracile		19								19
Anacardiaceae	Astronium graveolens	4	13	4			1	7	1		30	2
Anacardiaceae	Astronium lecointei	3	107		1		1	8	1	4	125	2
Anacardiaceae	Astronium nelson-rosae		1								1
Anacardiaceae	Astronium obliquum		2				1		2		5	3
Anacardiaceae	Astronium ulei		25			21	9		2	2	59	32
Fabaceae	Ateleia guaraya	2	9								11
Fabaceae	Ateleia ovata		1								1
Arecaceae	Attalea butyracea	3	11	6	19	1		18	1	2	61	2
Arecaceae	Attalea camopiensis					2					2	2
Arecaceae	Attalea compta		1								1
Arecaceae	Attalea dahlgreniana		5						1		6	1
Arecaceae	Attalea degranvillei					2					2	2
Arecaceae	Attalea eichleri		13								13
Arecaceae	Attalea exigua		1								1
Arecaceae	Attalea guianensis					3					3	3
Arecaceae	Attalea insignis		19	16	5			5			45
Arecaceae	Attalea maripa	3	59	10	13	15	11	16	26	3	156	52
Arecaceae	Attalea maripensis					3					3	3
Arecaceae	Attalea microcarpa		4	3				1			8
Arecaceae	Attalea moorei							2			2
Arecaceae	Attalea phalerata	9	26		1			11			47
Arecaceae	Attalea plowmanii			1				11			12
Arecaceae	Attalea salazarii							2			2
Arecaceae	Attalea speciosa	6	20				1		4		31	5
Arecaceae	Attalea spectabilis		12					1			13
Arecaceae	Attalea teixeirana		1								1
Arecaceae	Attalea tessmannii		8					6			14
Arecaceae	Attalea weberbaueri							1			1
Myrtaceae	Aulomyrcia curatellifolia						1				1	1
Myrtaceae	Aulomyrcia elaeodendra		1								1
Myrtaceae	Aulomyrcia grandiflora		1								1
Myrtaceae	Aulomyrcia puberula		2								2
Solanaceae	Aureliana fasciculata	9	11					6			26
Asteraceae	Austroeupatorium inulaefolium			3			3				6	3
Boraginaceae	Auxemma oncocalyx		1								1
Sapindaceae	Averrhoidium dalyi		16					3			19
Melastomataceae	Axinaea crassinoda							1			1
Melastomataceae	Axinaea grandifolia							1			1
Melastomataceae	Axinaea lanceolata							2			2
Melastomataceae	Axinaea nitida		1					2			3
Melastomataceae	Axinaea scutigera							3			3
Melastomataceae	Axinaea weberbaueri							2			2
Malvaceae	Ayenia praeclara		21					1	1		23	1
Arecaceae	Bactris acanthocarpa	5	152	5	4	30	15	19	12	5	247	57
Arecaceae	Bactris acanthocarpoides		45			28	6	7	26		112	60
Arecaceae	Bactris angustifolia		1								1
Arecaceae	Bactris balanophora		36	8			4			1	49	4
Arecaceae	Bactris bidentula		27	3			1	5		1	37	1
Arecaceae	Bactris bifida		33	2				15			50
Arecaceae	Bactris brongniartii	2	32	4		7	6	10	12		73	25
Arecaceae	Bactris campestris		53	3		26	8		16	1	107	50
Arecaceae	Bactris chaveziae		9					5			14
Arecaceae	Bactris coloniata				1			2			3
Arecaceae	Bactris concinna	3	58	8	9			29			107
Arecaceae	Bactris corossilla		13	4	20		3	18		2	60	3
Arecaceae	Bactris cuspidata		18			17	2		2		39	21
Arecaceae	Bactris fissifrons		4	13	3			9			29
Arecaceae	Bactris gasipaes	5	37	8	13	4	2	9	1		79	7
Arecaceae	Bactris glaucescens	2	5								7
Arecaceae	Bactris guineensis				1					1	2
Arecaceae	Bactris halmoorei		9					5			14
Arecaceae	Bactris hirta	2	160	9	2	36	9	31	11	5	265	56
Arecaceae	Bactris macroacantha		19	2	3			18			42
Arecaceae	Bactris major	8	28	2	1	12	3	4	17		75	32
Arecaceae	Bactris maraja	5	190	17	17	39	18	46	30	4	366	87
Arecaceae	Bactris martiana		2		2			4			8
Arecaceae	Bactris nancibaensis		1			3					4	3
Arecaceae	Bactris oligocarpa		47			70	1		4		122	75
Arecaceae	Bactris oligoclada		4				31				35	31
Arecaceae	Bactris ptariana						14				14	14
Arecaceae	Bactris riparia	4	20		6			4			34
Arecaceae	Bactris setosa		1								1
Arecaceae	Bactris setulosa				1		1	2			4	1
Arecaceae	Bactris sphaerocarpa		12	1				14		1	28
Arecaceae	Bactris tomentosa		1								1
Arecaceae	Bactris turbinocarpa								4		4	4
Moraceae	Bagassa guianensis		64			53	14		14		145	81
Rutaceae	Balfourodendron riedelianum		1								1
Fabaceae	Balizia elegans	1	22				1		1		25	2
Salicaceae	Banara arguta	9	28	1				11			49
Salicaceae	Banara axilliflora		7					4			11
Salicaceae	Banara guianensis	8	157	5	18	120	19	37	43	10	417	182
Salicaceae	Banara ibaguensis			1	2						3
Salicaceae	Banara nitida		58	5	16			20		4	103
Salicaceae	Banara orinocensis									1	1
Salicaceae	Banara serrata		1								1
Salicaceae	Banara tomentosa		1								1
Asteraceae	Barnadesia arborea							2			2
Asteraceae	Barnadesia corymbosa							2			2
Malpighiaceae	Barnebya dispar		1								1
Fabaceae	Barnebydendron riedelii		12					5			17
Malvaceae	Bastardiopsis densiflora		1								1
Malvaceae	Bastardiopsis grewiifolia		3								3
Fabaceae	Batesia floribunda		164	6		22		8	1		201	23
Rubiaceae	Bathysa australis				1			1			2
Rubiaceae	Bathysa bathysoides		2	3				4		9	18
Rubiaceae	Bathysa peruviana				9			16			25
Rubiaceae	Bathysa pittieri									2	2
Moraceae	Batocarpus amazonicus	12	32	4	2	13		15			78	13
Moraceae	Batocarpus costaricensis	1	3		2			16			22
Moraceae	Batocarpus orinocensis		4	21	21			21			67
Fabaceae	Bauhinia acuruana		6								6
Fabaceae	Bauhinia amplifolia		3					2			5
Fabaceae	Bauhinia arborea		4		11						15
Fabaceae	Bauhinia aureopunctata		5								5
Fabaceae	Bauhinia bauhinioides		7								7
Fabaceae	Bauhinia bicolor		4								4
Fabaceae	Bauhinia bombaciflora		30								30
Fabaceae	Bauhinia brachycalyx		11	1	13			13			38
Fabaceae	Bauhinia breviloba		1						1		2	1
Fabaceae	Bauhinia brevipes	2	46								48
Fabaceae	Bauhinia cheilantha	1	15								16
Fabaceae	Bauhinia cinnamomea		38			28	2	1	8		77	38
Fabaceae	Bauhinia corniculata	1	18								19
Fabaceae	Bauhinia cupulata	4	38								42
Fabaceae	Bauhinia eilertsii					1	2		14	1	18	17
Fabaceae	Bauhinia grandifolia		17								17
Fabaceae	Bauhinia kunthiana		20			14	29	3	6	1	73	49
Fabaceae	Bauhinia leptantha		3								3
Fabaceae	Bauhinia longipedicellata		41								41
Fabaceae	Bauhinia membranacea		1								1
Fabaceae	Bauhinia mollis	4	19								23
Fabaceae	Bauhinia pauletia	1	2								3
Fabaceae	Bauhinia pentandra	3	13								16
Fabaceae	Bauhinia petiolata			6							6
Fabaceae	Bauhinia picta	3	1								4
Fabaceae	Bauhinia pulchella	2	82								84
Fabaceae	Bauhinia reflexa							3			3
Fabaceae	Bauhinia rubiginosa		43	1	2	1	2		1		50	4
Fabaceae	Bauhinia rufa	5	115								120
Fabaceae	Bauhinia subclavata		1								1
Fabaceae	Bauhinia tomentosa		1						4		5	4
Fabaceae	Bauhinia tumupasensis	3	17								20
Fabaceae	Bauhinia weberbaueri		1								1
Lauraceae	Beilschmiedia costaricensis				2			1			3
Lauraceae	Beilschmiedia curviramea						26	1		1	28	26
Lauraceae	Beilschmiedia hexanthera					5					5	5
Lauraceae	Beilschmiedia latifolia				1			7			8
Lauraceae	Beilschmiedia pendula				2			1			3
Lauraceae	Beilschmiedia sulcata	4			2			1			7
Lauraceae	Beilschmiedia tovarensis				1			7			8
Capparaceae	Belencita nemorosa							1			1
Melastomataceae	Bellucia acutata	5	88	1							94
Melastomataceae	Bellucia aequiloba	5	21					1			27
Melastomataceae	Bellucia beckii	3	6								9
Melastomataceae	Bellucia dichotoma	3	146								149
Melastomataceae	Bellucia egensis		50	5			1		1		57	2
Melastomataceae	Bellucia grossularioides	16	472	52		96	49	7	51	24	767	196
Melastomataceae	Bellucia huberi			3						3	6
Melastomataceae	Bellucia klugii		2	3	2			5			12
Melastomataceae	Bellucia nigricans		6								6
Melastomataceae	Bellucia ovata		12	7						1	20
Melastomataceae	Bellucia pentamera	3	87	25	28	2	2	38	6	7	198	10
Melastomataceae	Bellucia riparia		11								11
Melastomataceae	Bellucia spruceana	1	70		4		3	10		7	95	3
Melastomataceae	Bellucia strigosa		29	8				3			40
Melastomataceae	Bellucia subandina	1	2		7			9			19
Melastomataceae	Bellucia umbellata		2	1				15			18
Melastomataceae	Bellucia villosa			7				1			8
Melastomataceae	Bellucia wurdackiana		7								7
Euphorbiaceae	Bernardia pulchella		2								2
Euphorbiaceae	Bernardia sidoides		1				5				6	5
Euphorbiaceae	Bernardia tamanduana		3								3
Connaraceae	Bernardinia fluminensis		12								12
Malvaceae	Berrya cordifolia						1				1	1
Lecythidaceae	Bertholletia excelsa	16	236	6		4	8	10	8	3	291	20
Rubiaceae	Bertiera angustifolia	2		3	4			9			18
Rubiaceae	Bertiera bracteosa		1								1
Rubiaceae	Bertiera diversiramea		8			2			2		12	4
Rubiaceae	Bertiera guianensis	14	265	20	11	92	25	42	17	12	498	134
Rubiaceae	Bertiera parviflora		11	4				6		2	23
Myristicaceae	Bicuiba oleifera		1						1		2	1
Sapindaceae	Billia rosea			4	4						8
Bixaceae	Bixa arborea		84		1			6			91
Bixaceae	Bixa excelsa	1	29	5				5			40
Bixaceae	Bixa orellana	11	170	11	18	22	32	22	34	4	324	88
Bixaceae	Bixa platycarpa		2		7			9			18
Bixaceae	Bixa urucurana	10	58	10	12			15	2	13	120	2
Melastomataceae	Blakea bracteata		4	4	33			3			44
Melastomataceae	Blakea brasiliensis			3	1						4
Melastomataceae	Blakea ciliata				11			16			27
Melastomataceae	Blakea cuatrecasii			1							1
Melastomataceae	Blakea eriocalyx			1	1						2
Melastomataceae	Blakea glandulosa				5						5
Melastomataceae	Blakea harlingii				1						1
Melastomataceae	Blakea hirsuta				3			2			5
Melastomataceae	Blakea hirsutissima							1			1
Melastomataceae	Blakea hispida				6						6
Melastomataceae	Blakea mexiae							6			6
Melastomataceae	Blakea orientalis							1			1
Melastomataceae	Blakea ovalis							3			3
Melastomataceae	Blakea paludosa							2			2
Melastomataceae	Blakea parasitica			2							2
Melastomataceae	Blakea portentosa				4			3			7
Melastomataceae	Blakea quadrangularis			1							1
Melastomataceae	Blakea repens			4	7			3			14
Melastomataceae	Blakea rosea	1	40	15	40			31	1	1	129	1
Melastomataceae	Blakea sawadae				7			2			9
Melastomataceae	Blakea spruceana				2			2			4
Melastomataceae	Blakea standleyana							1			1
Melastomataceae	Blakea subvaginata				2						2
Melastomataceae	Blakea villosa							1			1
Ochnaceae	Blastemanthus gemmiflorus		70	10			2			11	93	2
Ochnaceae	Blastemanthus grandiflorus		2								2
Ochnaceae	Blastemanthus sprucei		24							1	25
Malpighiaceae	Blepharandra hypoleuca		5				23			12	40	23
Malpighiaceae	Blepharandra intermedia		28								28
Myrtaceae	Blepharocalyx cruckshanksii						1				1	1
Myrtaceae	Blepharocalyx eggersii		33				1	2		2	38	1
Myrtaceae	Blepharocalyx salicifolius		4								4
Annonaceae	Bocageopsis canescens		26	36				11		4	77
Annonaceae	Bocageopsis mattogrossensis	2	16	2				2			22
Annonaceae	Bocageopsis multiflora	3	477	35			39	5	17	18	594	56
Annonaceae	Bocageopsis pleiosperma		32								32
Papaveraceae	Bocconia frutescens							4			4
Papaveraceae	Bocconia integrifolia				1			7			8
Fabaceae	Bocoa prouacensis					92			49		141	141
Fabaceae	Bocoa racemulosa		44								44
Fabaceae	Bocoa viridiflora		86			8			13		107	21
Apocynaceae	Bonafousia angulata		3			9	1				13	10
Apocynaceae	Bonafousia attenuata		6			54	3		10	3	76	67
Apocynaceae	Bonafousia disticha					32			1		33	33
Apocynaceae	Bonafousia maxima		1								1
Apocynaceae	Bonafousia palustris		1	2							3
Apocynaceae	Bonafousia rupicola		21			7	1		2		31	10
Euphorbiaceae	Bonania erythrosperma		1								1
Bonnetiaceae	Bonnetia bolivarensis									1	1
Bonnetiaceae	Bonnetia celiae									5	5
Bonnetiaceae	Bonnetia colombiana			2							2
Bonnetiaceae	Bonnetia crassa									11	11
Bonnetiaceae	Bonnetia holostyla			2							2
Bonnetiaceae	Bonnetia jauaensis									4	4
Bonnetiaceae	Bonnetia multinervia									3	3
Bonnetiaceae	Bonnetia neblinae		2							8	10
Bonnetiaceae	Bonnetia paniculata		18	14			2	5		11	50	2
Bonnetiaceae	Bonnetia roraimae		2				10			15	27	10
Bonnetiaceae	Bonnetia rubicunda						5				5	5
Bonnetiaceae	Bonnetia sessilis		8	28			31			37	104	31
Bonnetiaceae	Bonnetia steyermarkii									9	9
Bonnetiaceae	Bonnetia tepuiensis									14	14
Bonnetiaceae	Bonnetia tristyla		6							17	23
Bonnetiaceae	Bonnetia wurdackii									14	14
Loganiaceae	Bonyunia antoniifolia	3	33								36
Loganiaceae	Bonyunia aquatica		13	11						10	34
Loganiaceae	Bonyunia minor		1	8			3			10	22	3
Loganiaceae	Bonyunia superba		16				5	2		1	24	5
Rubiaceae	Borojoa claviflora	7	11	3	7			16			44
Rubiaceae	Borojoa duckei		9	3							12
Rubiaceae	Borojoa lanceolata		9								9
Rubiaceae	Borojoa sorbilis		9	2	1			1			13
Rubiaceae	Borojoa stipularis		1		2			4			7
Rubiaceae	Bothriospora corymbosa		133	21	1		26	23	1	2	207	27
Rubiaceae	Botryarrhena pendula		23	14		2		4		1	44	2
Rubiaceae	Botryarrhena venezuelensis			20				2		1	23
Fabaceae	Bowdichia nitida		154	2							156
Fabaceae	Bowdichia virgilioides	9	125	2			17	1	3	3	160	20
Olacaceae	Brachynema axillare		1							1	2
Olacaceae	Brachynema ramiflorum		20								20
Euphorbiaceae	Brasiliocroton mamoninha		2								2
Cactaceae	Brasiliopuntia brasiliensis		1								1
Araliaceae	Brassaia heterotricha			2							2
Moraceae	Brosimum acutifolium	13	131	9	5	37	1	14	4		214	42
Moraceae	Brosimum alicastrum	8	31	4	3		2	20			68	2
Moraceae	Brosimum gaudichaudii	10	48								58
Moraceae	Brosimum glaziovii		1								1
Moraceae	Brosimum guianense	21	284	99	16	102	37	30	73	20	682	212
Moraceae	Brosimum lactescens	19	200	78	16	10	6	40	5	11	385	21
Moraceae	Brosimum longifolium		15	9							24
Moraceae	Brosimum melanopotamicum		10	1						4	15
Moraceae	Brosimum multinervium				1			8			9
Moraceae	Brosimum parinarioides	2	131	10		52	1	12	17		225	70
Moraceae	Brosimum potabile		60	11	1			8		2	82
Moraceae	Brosimum rubescens	1	246	74	3	93	5	31	23	12	488	121
Moraceae	Brosimum utile	7	113	77	13	30	2	25		14	281	32
Fabaceae	Brownea ariza			16	7			1		2	26
Fabaceae	Brownea coccinea		4	11	1		26			17	59	26
Fabaceae	Brownea enricii			1							1
Fabaceae	Brownea grandiceps		10	7	43		1	5		1	67	1
Fabaceae	Brownea guianensis						1				1	1
Fabaceae	Brownea leucantha							2			2
Fabaceae	Brownea longipedicellata		14	10							24
Fabaceae	Brownea macrophylla		2	6	11			2			21
Fabaceae	Brownea multijuga				1						1
Fabaceae	Brownea negrensis			10							10
Fabaceae	Brownea similis			3						2	5
Fabaceae	Browneopsis cauliflora		1	7				9			17
Fabaceae	Browneopsis disepala							1			1
Fabaceae	Browneopsis excelsa							2			2
Fabaceae	Browneopsis peruviana		6								6
Fabaceae	Browneopsis ucayalina				35			5			40
Solanaceae	Brugmansia arborea		9								9
Solanaceae	Brugmansia aurea							3			3
Solanaceae	Brugmansia suaveolens	2	15	1	5	2		9	1		35	3
Solanaceae	Brunfelsia grandiflora	20	44	22	43			66			195
Combretaceae	Buchenavia acuminata		3								3
Combretaceae	Buchenavia amazonia		4	15	2	4		6			31	4
Combretaceae	Buchenavia callistachya		7								7
Combretaceae	Buchenavia congesta		42	20	2			2		1	67
Combretaceae	Buchenavia fanshawei		4				16	2			22	16
Combretaceae	Buchenavia grandis	4	115	16	5	24	2	7	1	2	176	27
Combretaceae	Buchenavia guianensis		33			6					39	6
Combretaceae	Buchenavia hoehneana		2								2
Combretaceae	Buchenavia kleinii		2								2
Combretaceae	Buchenavia macrophylla	4	92	17	4	26	2	20	3	6	174	31
Combretaceae	Buchenavia megalophylla		1				15				16	15
Combretaceae	Buchenavia nitidissima					28					28	28
Combretaceae	Buchenavia ochroprumna		144	1						1	146
Combretaceae	Buchenavia oxycarpa	9	151	5	6			19			190
Combretaceae	Buchenavia pallidovirens		2					4		4	10
Combretaceae	Buchenavia parvifolia	1	44	23	4	5	4	11	1	5	98	10
Combretaceae	Buchenavia reticulata		23	6	1			11		7	48
Combretaceae	Buchenavia sericocarpa		18	2	1			6			27
Combretaceae	Buchenavia suaveolens		48							5	53
Combretaceae	Buchenavia tetraphylla	7	64	22	2	29	1	3	20	6	154	50
Combretaceae	Buchenavia tomentosa	8	65					5			78
Combretaceae	Buchenavia viridiflora	2	55	9	9	8	9	6		2	100	17
Zygophyllaceae	Bulnesia sarmientoi		1								1
Malpighiaceae	Bunchosia apiculata		11			19			1		31	20
Malpighiaceae	Bunchosia argentea		18		15	4	4	7	1	1	50	9
Malpighiaceae	Bunchosia armeniaca	4	9	1	8			5			27
Malpighiaceae	Bunchosia berlinii							5			5
Malpighiaceae	Bunchosia cauliflora				3						3
Malpighiaceae	Bunchosia decussiflora		8			21	3	1			33	24
Malpighiaceae	Bunchosia elliptica							1			1
Malpighiaceae	Bunchosia fluminensis		1								1
Malpighiaceae	Bunchosia glandulifera	3	30	8	1	7		8	4	2	63	11
Malpighiaceae	Bunchosia glandulosa		1								1
Malpighiaceae	Bunchosia hookeriana				1			15			16
Malpighiaceae	Bunchosia lindeniana	2									2
Malpighiaceae	Bunchosia maritima		1			2					3	2
Malpighiaceae	Bunchosia mollis		29			1	17		2	3	52	20
Malpighiaceae	Bunchosia nitida								2		2	2
Malpighiaceae	Bunchosia paraguariensis	2									2
Malpighiaceae	Bunchosia pilocarpa	1									1
Malpighiaceae	Bunchosia plowmanii				4			1			5
Malpighiaceae	Bunchosia pseudonitida							1			1
Malpighiaceae	Burdachia duckei	1	61	2							64
Malpighiaceae	Burdachia prismatocarpa		176	21				12		12	221
Malpighiaceae	Burdachia sphaerocarpa		71	4			20			2	97	20
Burseraceae	Bursera graveolens		2								2
Burseraceae	Bursera inversa			1							1
Burseraceae	Bursera simaruba		3				3			2	8	3
Burseraceae	Bursera tomentosa		1							1	2
Arecaceae	Butia leptospatha		1								1
Arecaceae	Butia paraguayensis		5								5
Malpighiaceae	Byrsonima aerugo		41			38	25		35	5	144	98
Malpighiaceae	Byrsonima affinis		6								6
Malpighiaceae	Byrsonima altissima		12			13	4				29	17
Malpighiaceae	Byrsonima amoena		63	33						3	99
Malpighiaceae	Byrsonima arthropoda	2	63	12	6		12	36			131	12
Malpighiaceae	Byrsonima baccae									2	2
Malpighiaceae	Byrsonima basiliana									1	1
Malpighiaceae	Byrsonima basiloba	1	8								9
Malpighiaceae	Byrsonima blanchetiana		1								1
Malpighiaceae	Byrsonima brachystachya						2				2	2
Malpighiaceae	Byrsonima bronweniana			2						4	6
Malpighiaceae	Byrsonima carraoana						12			4	16	12
Malpighiaceae	Byrsonima chalcophylla		2				7				9	7
Malpighiaceae	Byrsonima christianeae		3				15				18	15
Malpighiaceae	Byrsonima chrysophylla	11	344	9						11	375
Malpighiaceae	Byrsonima clausseniana		2								2
Malpighiaceae	Byrsonima coccolobifolia	5	148				41		10	5	209	51
Malpighiaceae	Byrsonima concinna		17	2			24			14	57	24
Malpighiaceae	Byrsonima coniophylla		35	4						8	47
Malpighiaceae	Byrsonima correifolia		2								2
Malpighiaceae	Byrsonima cowanii							5		4	9
Malpighiaceae	Byrsonima crassifolia	6	505	21		87	124		103	22	868	314
Malpighiaceae	Byrsonima crispa	9	180	8		1		2		3	203	1
Malpighiaceae	Byrsonima cuprea		9	1						6	16
Malpighiaceae	Byrsonima cydoniifolia	14	20								34
Malpighiaceae	Byrsonima dealbata		2								2
Malpighiaceae	Byrsonima densa		76			75	2	2	15		170	92
Malpighiaceae	Byrsonima duckeana		52								52
Malpighiaceae	Byrsonima duidana									1	1
Malpighiaceae	Byrsonima eugeniifolia		45				30		2		77	32
Malpighiaceae	Byrsonima euryphylla		4								4
Malpighiaceae	Byrsonima fanshawei						2				2	2
Malpighiaceae	Byrsonima fernandezii		14	5						3	22
Malpighiaceae	Byrsonima flexipes			7						1	8
Malpighiaceae	Byrsonima formosa		8				6				14	6
Malpighiaceae	Byrsonima frondosa		10				2			1	13	2
Malpighiaceae	Byrsonima garcibarrigae		20	3				5			28
Malpighiaceae	Byrsonima gardneriana		8								8
Malpighiaceae	Byrsonima gymnocalycina						25		1		26	26
Malpighiaceae	Byrsonima hatschbachii		2								2
Malpighiaceae	Byrsonima huberi									1	1
Malpighiaceae	Byrsonima incarnata		42				11				53	11
Malpighiaceae	Byrsonima intermedia		23								23
Malpighiaceae	Byrsonima japurensis		113	27	2		2	15		7	166	2
Malpighiaceae	Byrsonima krukoffii		9	5	2	11	2	2			31	13
Malpighiaceae	Byrsonima laevigata		27			50	5	1	25		108	80
Malpighiaceae	Byrsonima laevis	1	28	5						6	40
Malpighiaceae	Byrsonima lancifolia		18								18
Malpighiaceae	Byrsonima lanulosa	2	3								5
Malpighiaceae	Byrsonima laxiflora		12								12
Malpighiaceae	Byrsonima leucophlebia	2	57							1	60
Malpighiaceae	Byrsonima linguifera	2	43	2						1	48
Malpighiaceae	Byrsonima luetzelburgii						2				2	2
Malpighiaceae	Byrsonima macrostachya									3	3
Malpighiaceae	Byrsonima maguirei									1	1
Malpighiaceae	Byrsonima melanocarpa	2	28								30
Malpighiaceae	Byrsonima microphylla		1								1
Malpighiaceae	Byrsonima nitidifolia		2								2
Malpighiaceae	Byrsonima nitidissima		2							8	10
Malpighiaceae	Byrsonima oblongifolia	3	2								5
Malpighiaceae	Byrsonima pachyphylla		31								31
Malpighiaceae	Byrsonima pachypoda						6				6	6
Malpighiaceae	Byrsonima perseifolia		1								1
Malpighiaceae	Byrsonima piresii		10								10
Malpighiaceae	Byrsonima poeppigiana	1	29	3				20		2	55
Malpighiaceae	Byrsonima psilandra		6								6
Malpighiaceae	Byrsonima punctulata		79	2						4	85
Malpighiaceae	Byrsonima putumayensis		1		8			6			15
Malpighiaceae	Byrsonima rigida		5								5
Malpighiaceae	Byrsonima riparia	6	1								7
Malpighiaceae	Byrsonima rodriguesii		29								29
Malpighiaceae	Byrsonima rotunda		2								2
Malpighiaceae	Byrsonima rubrobracteata						3				3	3
Malpighiaceae	Byrsonima salzmanniana		2								2
Malpighiaceae	Byrsonima schomburgkiana		40				38			3	81	38
Malpighiaceae	Byrsonima schunkei	3	30					6			39
Malpighiaceae	Byrsonima sericea	1	17			8					26	8
Malpighiaceae	Byrsonima souzae		6	1			1	2			10	1
Malpighiaceae	Byrsonima spicata	14	157	19		20	55		49	10	324	124
Malpighiaceae	Byrsonima steyermarkii									2	2
Malpighiaceae	Byrsonima stipulacea	1	82	3		33	66	3	10	8	206	109
Malpighiaceae	Byrsonima stipulina		1	2				10			13
Malpighiaceae	Byrsonima subcordata		2								2
Malpighiaceae	Byrsonima subterranea		6								6
Malpighiaceae	Byrsonima surinamensis								14		14	14
Malpighiaceae	Byrsonima tillettii						1				1	1
Malpighiaceae	Byrsonima umbellata	1	44								45
Malpighiaceae	Byrsonima vacciniifolia		5								5
Malpighiaceae	Byrsonima variabilis		1								1
Malpighiaceae	Byrsonima verbascifolia	2	72	1		29	29		10	6	149	68
Malpighiaceae	Byrsonima viminifolia	1									1
Malpighiaceae	Byrsonima wurdackii		2	1			2			4	9	2
Malvaceae	Byttneria morii					25	1				26	26
Malvaceae	Byttneria schunkei				11			6			17
Polygalaceae	Caamembeca spectabilis		100			23	7	4	1		135	31
Meliaceae	Cabralea canjerana	2	26	6	18	1	1	27		1	82	2
Fabaceae	Caesalpinia bonduc		13			5	17	3	18		56	40
Fabaceae	Caesalpinia bracteosa		23								23
Fabaceae	Caesalpinia cassioides							2			2
Fabaceae	Caesalpinia caudata		1								1
Fabaceae	Caesalpinia decapetala							1			1
Fabaceae	Caesalpinia echinata		12								12
Fabaceae	Caesalpinia ferrea		58								58
Fabaceae	Caesalpinia fimbriata	2									2
Fabaceae	Caesalpinia glabrata				2			2			4
Fabaceae	Caesalpinia major		2								2
Fabaceae	Caesalpinia marginata	1	3								4
Fabaceae	Caesalpinia punctata						1				1	1
Fabaceae	Caesalpinia pyramidalis		9								9
Fabaceae	Caesalpinia stuckertii	1									1
Icacinaceae	Calatola columbiana				4						4
Icacinaceae	Calatola costaricensis		14	1	9			21			45
Asteraceae	Calea sipapoana									1	1
Fabaceae	Calliandra angustifolia	3			14			14		2	33
Fabaceae	Calliandra bombycina							8			8
Fabaceae	Calliandra brevipes		2								2
Fabaceae	Calliandra calothyrsus		1						1		2	1
Fabaceae	Calliandra coriacea		8						17	2	27	17
Fabaceae	Calliandra cruegeri		3							1	4
Fabaceae	Calliandra cumingii		5								5
Fabaceae	Calliandra densifolia		1								1
Fabaceae	Calliandra dysantha		22								22
Fabaceae	Calliandra elegans						2				2	2
Fabaceae	Calliandra falcata			1				1			2
Fabaceae	Calliandra gardneri						1				1	1
Fabaceae	Calliandra glomerulata		3	1			2			4	10	2
Fabaceae	Calliandra glyphoxylon							1			1
Fabaceae	Calliandra grandiflora		1								1
Fabaceae	Calliandra guildingii			4	7			6			17
Fabaceae	Calliandra haematocephala	8			1						9
Fabaceae	Calliandra harrisii	1									1
Fabaceae	Calliandra hymenaeoides					14	1		1		16	16
Fabaceae	Calliandra jariensis		9								9
Fabaceae	Calliandra kuhlmannii		7								7
Fabaceae	Calliandra laxa	1	38				33			18	90	33
Fabaceae	Calliandra longipes		4								4
Fabaceae	Calliandra magdalenae		1					3		3	7
Fabaceae	Calliandra mollissima							3			3
Fabaceae	Calliandra pakaraimensis						9			1	10	9
Fabaceae	Calliandra parviflora	2	54					1			57
Fabaceae	Calliandra parvifolia		15								15
Fabaceae	Calliandra pittieri		2	1							3
Fabaceae	Calliandra purdiei			2							2
Fabaceae	Calliandra purpurea		8	3		1	1		1		14	3
Fabaceae	Calliandra rigida			1			8			1	10	8
Fabaceae	Calliandra riparia		1	1			1				3	1
Fabaceae	Calliandra samik							1			1
Fabaceae	Calliandra sessilis		8								8
Fabaceae	Calliandra squarrosa		2								2
Fabaceae	Calliandra surinamensis		182	9	4	66	35	6	26	3	331	127
Fabaceae	Calliandra tergemina		17	5		2			6	1	31	8
Fabaceae	Calliandra tocantina		2								2
Fabaceae	Calliandra trinervia	2	79	26	19	6		14		8	154	6
Fabaceae	Calliandra tsugoides		13	2						9	24
Fabaceae	Calliandra umbellifera		2								2
Fabaceae	Calliandra vaupesiana			14						2	16
Fabaceae	Calliandra virgata		2								2
Malvaceae	Callianthe sylvatica	1						4			5
Lamiaceae	Callicarpa acuminata	1		2	2						5
Vochysiaceae	Callisthene fasciculata	13	52								65
Vochysiaceae	Callisthene hassleri	2	2								4
Vochysiaceae	Callisthene major		6								6
Vochysiaceae	Callisthene microphylla		8								8
Vochysiaceae	Callisthene minor		15								15
Calophyllaceae	Calophyllum angulare		55								55
Calophyllaceae	Calophyllum brasiliense	19	279	41	7	18	22	21	27	14	448	67
Calophyllaceae	Calophyllum calaba			7		1					8	1
Calophyllaceae	Calophyllum longifolium		2	8					5		15	5
Calophyllaceae	Calophyllum pachyphyllum		8	1							9
Calophyllaceae	Calophyllum pubescens		2								2
Myrtaceae	Calycolpus aequatorialis				1						1
Myrtaceae	Calycolpus alternifolius		4							5	9
Myrtaceae	Calycolpus andersonii		2								2
Myrtaceae	Calycolpus calophyllus		39	5				1		9	54
Myrtaceae	Calycolpus cochleatus						2				2	2
Myrtaceae	Calycolpus glaber		15				1		1		17	2
Myrtaceae	Calycolpus goetheanus		159			5	44		10	9	227	59
Myrtaceae	Calycolpus moritzianus						1				1	1
Myrtaceae	Calycolpus revolutus		7			1	23		58		89	82
Myrtaceae	Calycolpus roraimensis		1					1		3	5
Myrtaceae	Calycolpus surinamensis						7		3		10	10
Rubiaceae	Calycophyllum candidissimum				3						3
Rubiaceae	Calycophyllum megistocaulum	6	55	33	11			25			130
Rubiaceae	Calycophyllum multiflorum	1	8								9
Rubiaceae	Calycophyllum obovatum		26	14			1			4	45	1
Rubiaceae	Calycophyllum spruceanum	15	133	6	12			29			195
Rubiaceae	Calycophyllum tefense		2								2
Rubiaceae	Calycophyllum venezuelense			1			1			2	4	1
Myrtaceae	Calycorectes batavorum								5		5	5
Myrtaceae	Calycorectes bergii		4			27	12	5	22		70	61
Myrtaceae	Calycorectes costata		1								1
Myrtaceae	Calycorectes enormis									1	1
Myrtaceae	Calycorectes grandifolius		2			56			26		84	82
Myrtaceae	Calycorectes psidiiflorus		1								1
Myrtaceae	Calycorectes rodriguesii		2								2
Myrtaceae	Calycorectes wurdackii							1			1
Myrtaceae	Calyptranthes amshoffae		11			35			13		59	48
Myrtaceae	Calyptranthes apoda						1				1	1
Myrtaceae	Calyptranthes bipennis	2	38	3	2		1	28			74	1
Myrtaceae	Calyptranthes blanchetiana		1								1
Myrtaceae	Calyptranthes bracteata					8					8	8
Myrtaceae	Calyptranthes brasiliensis	2									2
Myrtaceae	Calyptranthes concinna	1	2								3
Myrtaceae	Calyptranthes crebra	3	53					11		2	69
Myrtaceae	Calyptranthes cuspidata		73	4		1		7			85	1
Myrtaceae	Calyptranthes densiflora		10		2			28			40
Myrtaceae	Calyptranthes fasciculata	4	24	1		20	30		30	10	119	80
Myrtaceae	Calyptranthes ferruginea					1					1	1
Myrtaceae	Calyptranthes forsteri		31	7			3	3		4	48	3
Myrtaceae	Calyptranthes glandulosa				4						4
Myrtaceae	Calyptranthes krugioides		10					2			12
Myrtaceae	Calyptranthes lanceolata	2		1							3
Myrtaceae	Calyptranthes lepida		2			22					24	22
Myrtaceae	Calyptranthes lindeniana		1								1
Myrtaceae	Calyptranthes longifolia		2					13			15
Myrtaceae	Calyptranthes lucida	2	50	4		7			14	2	79	21
Myrtaceae	Calyptranthes macrophylla		60	3	4			18		6	91
Myrtaceae	Calyptranthes manuensis	1			3			4			8
Myrtaceae	Calyptranthes maxima			1	6			5			12
Myrtaceae	Calyptranthes multiflora	3	74	14	2		1	2		12	108	1
Myrtaceae	Calyptranthes nigrescens		3	4						7	14
Myrtaceae	Calyptranthes nigricans		2								2
Myrtaceae	Calyptranthes ovoidea		2				3				5	3
Myrtaceae	Calyptranthes pallens			1							1
Myrtaceae	Calyptranthes paniculata		48		3	2	1	1			55	3
Myrtaceae	Calyptranthes plicata	1	1		8			16			26
Myrtaceae	Calyptranthes pulchella		17	10		3	5	6	8	4	53	16
Myrtaceae	Calyptranthes pullei		19	2			13		8	6	48	21
Myrtaceae	Calyptranthes rufotomentosa		1								1
Myrtaceae	Calyptranthes ruiziana		16		6			8		4	34
Myrtaceae	Calyptranthes sessilis							2			2
Myrtaceae	Calyptranthes simulata	1			3			23			27
Myrtaceae	Calyptranthes smithii						5				5	5
Myrtaceae	Calyptranthes speciosa	2	40	9	12	3	1	28	34		129	38
Myrtaceae	Calyptranthes spicata								1		1	1
Myrtaceae	Calyptranthes spruceana		50								50
Myrtaceae	Calyptranthes tessmannii				5			6			11
Myrtaceae	Calyptranthes tridymantha		3								3
Myrtaceae	Calyptranthes vexata						3				3	3
Myrtaceae	Campomanesia adamantium		12		1						13
Myrtaceae	Campomanesia aromatica	7	19			10	7		16	8	67	33
Myrtaceae	Campomanesia aurea		1								1
Myrtaceae	Campomanesia dichotoma		1								1
Myrtaceae	Campomanesia eugenioides		5								5
Myrtaceae	Campomanesia grandiflora		24			13	5		6	2	50	24
Myrtaceae	Campomanesia guaviroba	1	4								5
Myrtaceae	Campomanesia lineatifolia	1	17	5	1			12			36
Myrtaceae	Campomanesia neriiflora		4								4
Myrtaceae	Campomanesia pubescens		15								15
Myrtaceae	Campomanesia schlechtendahliana		1								1
Myrtaceae	Campomanesia sessiliflora	1	5								6
Myrtaceae	Campomanesia speciosa		5	1				10			16
Myrtaceae	Campomanesia velutina		2								2
Myrtaceae	Campomanesia xanthocarpa	1									1
Fabaceae	Campsiandra angustifolia	3	172	18				13		3	209
Fabaceae	Campsiandra aymardii									1	1
Fabaceae	Campsiandra casiquiarensis									2	2
Fabaceae	Campsiandra chigo-montero	1	64	2						3	70
Fabaceae	Campsiandra comosa	4	299	37			49	3	3	10	405	52
Fabaceae	Campsiandra emonensis									1	1
Fabaceae	Campsiandra ferruginea									2	2
Fabaceae	Campsiandra gomez-alvareziana		10	2						3	15
Fabaceae	Campsiandra guayanensis									2	2
Fabaceae	Campsiandra implexicaulis		115	1						2	118
Fabaceae	Campsiandra macrocarpa		6	1						6	13
Fabaceae	Campsiandra nutans		4	1						2	7
Fabaceae	Campsiandra pasibensis									2	2
Fabaceae	Campsiandra steyermarkiana			2							2
Fabaceae	Campsiandra wurdackiana		2							2	4
Ochnaceae	Camptouratea persistens		1								1
Ochnaceae	Campylospermum subcordatum		1								1
Fabaceae	Candolleodendron brachystachyum		14			82			9		105	91
Lamiaceae	Cantinoa colombiana			1							1
Rubiaceae	Capirona decorticans	16	146	23	6	41	3	26	22	4	287	66
Capparaceae	Capparicordis crotonoides							1			1
Capparaceae	Capparicordis tweediana	5	1								6
Capparaceae	Capparidastrum discolor		2		1			1			4
Capparaceae	Capparidastrum frondosum		20	3		12	2		1	1	39	15
Capparaceae	Capparidastrum macrophyllum		2	3							5
Capparaceae	Capparidastrum osmanthum	4	33	2	18			28		2	87
Capparaceae	Capparidastrum petiolare	5						2			7
Capparaceae	Capparidastrum sola	4	26	4	19	3		32		1	89	3
Capparaceae	Capparidastrum solum		7								7
Capparaceae	Capparidastrum sprucei		1	1	1	2		5			10	2
Capparaceae	Capparis detonsa	2	3		11	1		15		1	33	1
Capparaceae	Capparis hastata		1								1
Capparaceae	Capparis maroniensis		1			6			4	1	12	10
Capparaceae	Capparis muco		1							2	3
Scrophulariaceae	Capraria biflora		1			3	5		1	1	11	9
Calophyllaceae	Caraipa ampla		5	2		10					17	10
Calophyllaceae	Caraipa aracaensis		5								5
Calophyllaceae	Caraipa costata		47	1							48
Calophyllaceae	Caraipa densifolia	5	268	28		83	13	15	27	18	457	123
Calophyllaceae	Caraipa duckeana		7	1							8
Calophyllaceae	Caraipa foveolata		22								22
Calophyllaceae	Caraipa grandifolia		312	18			6	9		1	346	6
Calophyllaceae	Caraipa heterocarpa		55	1							56
Calophyllaceae	Caraipa jaramilloi							8			8
Calophyllaceae	Caraipa llanorum	1	28	13			2			5	49	2
Calophyllaceae	Caraipa longipedicellata		6	7						6	19
Calophyllaceae	Caraipa longisepala		10								10
Calophyllaceae	Caraipa minor		17								17
Calophyllaceae	Caraipa multinervia		4								4
Calophyllaceae	Caraipa myrcioides		9	2				7			18
Calophyllaceae	Caraipa odorata		14								14
Calophyllaceae	Caraipa parvielliptica		1	12						1	14
Calophyllaceae	Caraipa parvifolia					9					9	9
Calophyllaceae	Caraipa psilocarpa						1			1	2	1
Calophyllaceae	Caraipa punctulata		88	13		10	10	12	21	8	162	41
Calophyllaceae	Caraipa racemosa		10			14	3				27	17
Calophyllaceae	Caraipa richardiana		36			5	13	1	11	4	70	29
Calophyllaceae	Caraipa rodriguesii		14								14
Calophyllaceae	Caraipa savannarum		112	2			3			11	128	3
Calophyllaceae	Caraipa spuria		4					1		4	9
Calophyllaceae	Caraipa tereticaulis		10	6			6	12		14	48	6
Calophyllaceae	Caraipa utilis		3	2				10			15
Calophyllaceae	Caraipa valioi		7					6			13
Meliaceae	Carapa grandiflora		1								1
Meliaceae	Carapa guianensis		256	26		68	35	13	11	7	416	114
Meliaceae	Carapa macrocarpa		4								4
Meliaceae	Carapa procera		62			99	5	2	52		220	156
Meliaceae	Carapa vasquezii		27								27
Rubiaceae	Carapichea affinis	1	36	17	12			25			91
Rubiaceae	Carapichea dolichophylla	1	7	1				16			25
Annonaceae	Cardiopetalum calophyllum	6	83								89
Annonaceae	Cardiopetalum plicatum		2								2
Annonaceae	Cardiopetalum surinamense		6			29			8		43	37
Caricaceae	Carica sprucei			1				2			3
Lecythidaceae	Cariniana decandra		42	5				18			65
Lecythidaceae	Cariniana domestica	21	60	3				3			87
Lecythidaceae	Cariniana estrellensis	17	21					4			42
Lecythidaceae	Cariniana ianeirensis	2									2
Lecythidaceae	Cariniana integrifolia		16								16
Lecythidaceae	Cariniana kuhlmannii		1								1
Lecythidaceae	Cariniana legalis		3								3
Lecythidaceae	Cariniana micrantha	3	161	2				1			167
Lecythidaceae	Cariniana pachyantha		2								2
Lecythidaceae	Cariniana pauciramosa		8								8
Lecythidaceae	Cariniana penduliflora		2								2
Lecythidaceae	Cariniana rubra		28								28
Lecythidaceae	Cariniana uaupensis		1								1
Achariaceae	Carpotroche amazonica		12	17							29
Achariaceae	Carpotroche brasiliensis		3								3
Achariaceae	Carpotroche crispidentata		96			107	2		2	1	208	111
Achariaceae	Carpotroche froesiana		2								2
Achariaceae	Carpotroche grandiflora		7	9		1			2	10	29	3
Achariaceae	Carpotroche integrifolia		4	4			2				10	2
Achariaceae	Carpotroche longifolia	1	77	27	36	25		40	12		218	37
Achariaceae	Carpotroche pacifica			3				1			4
Achariaceae	Carpotroche platyptera				1						1
Achariaceae	Carpotroche surinamensis		1			18	37	1	61		118	116
Caryocaraceae	Caryocar amygdaliferum			1				2			3
Caryocaraceae	Caryocar amygdaliforme							6			6
Caryocaraceae	Caryocar brasiliense	13	61								74
Caryocaraceae	Caryocar coriaceum		7								7
Caryocaraceae	Caryocar cuneatum		11								11
Caryocaraceae	Caryocar dentatum	6	4								10
Caryocaraceae	Caryocar edule		2								2
Caryocaraceae	Caryocar glabrum	2	274	47	13	94	15	29	8	5	487	117
Caryocaraceae	Caryocar gracile		23	21						10	54
Caryocaraceae	Caryocar harlingii							8			8
Caryocaraceae	Caryocar microcarpum	2	221	21		57	54	10	56	12	433	167
Caryocaraceae	Caryocar montanum		6				2			1	9	2
Caryocaraceae	Caryocar nuciferum		4	1		1	16		12	7	41	29
Caryocaraceae	Caryocar pallidum		67	9		4	2	2		6	90	6
Caryocaraceae	Caryocar villosum		238			29					267	29
Lauraceae	Caryodaphnopsis fosteri			2	4			16			22
Lauraceae	Caryodaphnopsis inaequalis		3	11				3			17
Lauraceae	Caryodaphnopsis tomentosa			1	6			4			11
Euphorbiaceae	Caryodendron amazonicum		27			4					31	4
Euphorbiaceae	Caryodendron grandifolium		2								2
Euphorbiaceae	Caryodendron janeirense		2		2			2			6
Euphorbiaceae	Caryodendron orinocense		2	27	19			12			60
Salicaceae	Casearia aculeata	17	132	8	8	46	13	23	4	2	253	63
Salicaceae	Casearia acuminata		1			65	4		5		75	74
Salicaceae	Casearia arborea	17	263	29	17	54	9	40	44	6	479	107
Salicaceae	Casearia arguta		2		1		1		5		9	6
Salicaceae	Casearia celastroides		2								2
Salicaceae	Casearia combaymensis	1	39	4		123	18		34		219	175
Salicaceae	Casearia commersoniana		54	8		83	52		32		229	167
Salicaceae	Casearia corymbosa							1			1
Salicaceae	Casearia cuspidata		1								1
Salicaceae	Casearia decandra	16	99	3	4	32	11	27	2	2	196	45
Salicaceae	Casearia duckeana		40				2				42	2
Salicaceae	Casearia eichleriana		2								2
Salicaceae	Casearia fasciculata		15	2	2	4	1	2			26	5
Salicaceae	Casearia gossypiosperma	3	34								37
Salicaceae	Casearia grandiflora		303	3		14	4		4	2	330	22
Salicaceae	Casearia guianensis		14			45	17		5	11	92	67
Salicaceae	Casearia hirsuta	1			1					7	9
Salicaceae	Casearia javitensis	3	638	30		37	31	2	55	6	802	123
Salicaceae	Casearia macrocarpa							4			4
Salicaceae	Casearia manausensis		55								55
Salicaceae	Casearia mariquitensis	1	39	1			9	1	38		89	47
Salicaceae	Casearia megacarpa			1				3			4
Salicaceae	Casearia mollis			1						3	4
Salicaceae	Casearia negrensis	1	78	4		23	1		5		112	29
Salicaceae	Casearia nigricans		3	2							5
Salicaceae	Casearia obovalis		23								23
Salicaceae	Casearia pauciflora		1								1
Salicaceae	Casearia pitumba		233	12	1	143	22	6	58		475	223
Salicaceae	Casearia prunifolia			2		1					3	1
Salicaceae	Casearia resinifera		62			1		1			64	1
Salicaceae	Casearia rupestris		1								1
Salicaceae	Casearia rusbyana		12			21	11		5	3	52	37
Salicaceae	Casearia singularis	2	6								8
Salicaceae	Casearia spinescens		20				10				30	10
Salicaceae	Casearia spruceana		91	2							93
Salicaceae	Casearia sylvestris	24	316	22	13	42	47	32	61	19	576	150
Salicaceae	Casearia tenuipilosa		17								17
Salicaceae	Casearia uleana		8	5				2			15
Salicaceae	Casearia ulmifolia		104	19		17	10	1	10	2	163	37
Salicaceae	Casearia zizyphoides						18		2		20	20
Icacinaceae	Casimirella ampla	2	82		1	2	3	2		1	93	5
Icacinaceae	Casimirella rupestris		46								46
Fabaceae	Cassia cowanii		10		10	3	10	2	2		37	15
Fabaceae	Cassia fastuosa	4	194			14			4		216	18
Fabaceae	Cassia ferruginea		12								12
Fabaceae	Cassia javanica					1	2				3	3
Fabaceae	Cassia leiandra		210			1					211	1
Fabaceae	Cassia leptophylla		2								2
Fabaceae	Cassia leschenaultiana								1		1	1
Fabaceae	Cassia midas		6								6
Fabaceae	Cassia mimosoides		5								5
Fabaceae	Cassia moschata		58	3			26			7	94	26
Fabaceae	Cassia ramiflora		6								6
Fabaceae	Cassia rubriflora		29								29
Fabaceae	Cassia spruceana		78		1	31					110	31
Fabaceae	Cassia swartzioides	2	15		2			6			25
Rhizophoraceae	Cassipourea elliptica		2	1		6		1	2		12	8
Rhizophoraceae	Cassipourea guianensis		274	4		121	59	5	83	17	563	263
Rhizophoraceae	Cassipourea lasiocalyx						32		1		33	33
Rhizophoraceae	Cassipourea peruviana	6	66	11			1	27	4		115	5
Rhizophoraceae	Cassipourea serrata						1				1	1
Rhizophoraceae	Cassipourea spruceana		4								4
Moraceae	Castilla elastica								2	1	3	2
Moraceae	Castilla tunu	1									1
Moraceae	Castilla ulei	10	77	10	5	1		16			119	1
Olacaceae	Cathedra acuminata		119			5	4			3	131	9
Olacaceae	Cathedra paraensis		5								5
Olacaceae	Cathedra rubricaulis		1								1
Malvaceae	Catostemma albuquerquei		19								19
Malvaceae	Catostemma altsonii						15				15	15
Malvaceae	Catostemma cavalcantei		5								5
Malvaceae	Catostemma commune		2	12		4	23		1	12	54	28
Malvaceae	Catostemma digitata				1						1
Malvaceae	Catostemma durifolius						1			1	2	1
Malvaceae	Catostemma ebracteolatum			3						5	8
Malvaceae	Catostemma fragrans					54	36		22		112	112
Malvaceae	Catostemma grazielae		1								1
Malvaceae	Catostemma hirsutulum					2				3	5	2
Malvaceae	Catostemma marahuacense									2	2
Malvaceae	Catostemma micranthum		3								3
Malvaceae	Catostemma milanezii		22								22
Malvaceae	Catostemma sancarlosianum		3	1						7	11
Malvaceae	Catostemma sclerophyllum		52			1					53	1
Malvaceae	Cavanillesia hylogeiton	3	9		4			2			18
Malvaceae	Cavanillesia platanifolia		1		1			1			3
Malvaceae	Cavanillesia umbellata	1		4				11			16
Urticaceae	Cecropia albicans							1			1
Urticaceae	Cecropia andina							2			2
Urticaceae	Cecropia angulata						19			3	22	19
Urticaceae	Cecropia angustifolia	1		12	2			5			20
Urticaceae	Cecropia annulata	1									1
Urticaceae	Cecropia concolor	16	104	1				3			124
Urticaceae	Cecropia distachya	4	44	36	3	6		15		3	111	6
Urticaceae	Cecropia engleriana	6	9	12	5			22		1	55
Urticaceae	Cecropia ficifolia	3	78	65	11			26		5	188
Urticaceae	Cecropia gabrielis							1			1
Urticaceae	Cecropia glaziovii		3								3
Urticaceae	Cecropia granvilleana					6			2		8	8
Urticaceae	Cecropia herthae				5			1			6
Urticaceae	Cecropia idroboi			4							4
Urticaceae	Cecropia kavanayensis		2							3	5
Urticaceae	Cecropia latiloba	3	107	8	4	15	23	12	17	8	197	55
Urticaceae	Cecropia leucoma		2								2
Urticaceae	Cecropia litoralis				5						5
Urticaceae	Cecropia marginalis			1	10			4			15
Urticaceae	Cecropia maxima							1			1
Urticaceae	Cecropia membranacea	8	29	13	9	1		28		1	89	1
Urticaceae	Cecropia metensis		4	3			3				10	3
Urticaceae	Cecropia montana			1	1			4			6
Urticaceae	Cecropia obtusa		44			43	16		28		131	87
Urticaceae	Cecropia obtusifolia			1							1
Urticaceae	Cecropia pachystachya		23								23
Urticaceae	Cecropia palmata	5	64			20	2		1		92	23
Urticaceae	Cecropia pastasana			1				1			2
Urticaceae	Cecropia peltata		6	3		1	17		15	1	43	33
Urticaceae	Cecropia polystachya	5	19					9			33
Urticaceae	Cecropia purpurascens		56					2			58
Urticaceae	Cecropia putumayonis			1	3			7			11
Urticaceae	Cecropia saxatilis	3	1								4
Urticaceae	Cecropia schreberiana		1	2			7			4	14	7
Urticaceae	Cecropia sciadophylla	11	151	30	13	22	18	27	20	5	297	60
Urticaceae	Cecropia silvae		7			7			1		15	8
Urticaceae	Cecropia strigosa	1						4			5
Urticaceae	Cecropia tacuna							3			3
Urticaceae	Cecropia telenitida							1			1
Urticaceae	Cecropia ulei		17								17
Urticaceae	Cecropia utcubambana	1						4			5
Meliaceae	Cedrela fissilis	12	67		2			11		1	93
Meliaceae	Cedrela lilloi	2									2
Meliaceae	Cedrela longipetiolulata							1			1
Meliaceae	Cedrela odorata	13	127	28	20	23	11	31	16	6	275	50
Fabaceae	Cedrelinga cateniformis	2	110	16	16	21	1	25	5	6	202	27
Malvaceae	Ceiba boliviana	1									1
Malvaceae	Ceiba chodatii		3								3
Malvaceae	Ceiba crispiflora		5								5
Malvaceae	Ceiba erianthos		2								2
Malvaceae	Ceiba insignis		12					5			17
Malvaceae	Ceiba lupuna		7								7
Malvaceae	Ceiba pentandra	5	44	7	5	18	10	21	21	6	137	49
Malvaceae	Ceiba samauma		25	1				3			29
Cannabaceae	Celtis brasiliensis	7	3								10
Cannabaceae	Celtis chichape	2									2
Cannabaceae	Celtis ehrenbergiana	2									2
Cannabaceae	Celtis iguanaea	27	91	4	19	30	6	43	6	4	230	42
Cannabaceae	Celtis loxensis	4			1						5
Cannabaceae	Celtis schippii	13	27	12	24		5	33			114	5
Fabaceae	Cenostigma gardnerianum		13								13
Fabaceae	Cenostigma macrophyllum		55								55
Fabaceae	Cenostigma tocantinum		98								98
Fabaceae	Centrolobium microchaete	2									2
Fabaceae	Centrolobium ochroxylum		3					1			4
Fabaceae	Centrolobium paraense		25	1	1		12	1		3	43	12
Fabaceae	Centrolobium robustum						1				1	1
Melastomataceae	Centronia crassiramis		1								1
Melastomataceae	Centronia haemantha			2							2
Melastomataceae	Centronia laurifolia							3			3
Melastomataceae	Centronia neblinae									2	2
Melastomataceae	Centronia reticulata							2			2
Ochnaceae	Cercouratea cassinifolia		6								6
Arecaceae	Ceroxylon peruvianum							1			1
Arecaceae	Ceroxylon vogelianum							2			2
Ochnaceae	Cespedesia spathulata	6	47	24	13		5	22		6	123	5
Solanaceae	Cestrum acuminatissimum					2				2	4	2
Solanaceae	Cestrum alternifolium						3			2	5	3
Solanaceae	Cestrum axillare		2								2
Solanaceae	Cestrum bigibbosum									1	1
Solanaceae	Cestrum conglomeratum							4			4
Solanaceae	Cestrum coriaceum		1					5			6
Solanaceae	Cestrum gardneri		2								2
Solanaceae	Cestrum guaraniticum	1									1
Solanaceae	Cestrum humboldtii				1			3			4
Solanaceae	Cestrum intermedium		3								3
Solanaceae	Cestrum laevigatum	1	1					1			3
Solanaceae	Cestrum latifolium		68	1		31	43		41	14	198	115
Solanaceae	Cestrum laurifolium				1						1
Solanaceae	Cestrum longiflorum							4			4
Solanaceae	Cestrum loretense		1	1	3			17			22
Solanaceae	Cestrum mariquitense	10	9					12			31
Solanaceae	Cestrum megalophyllum	3	30	1	14		8	40		3	99	8
Solanaceae	Cestrum microcalyx		7	3	20	4		34			68	4
Solanaceae	Cestrum ovalifolium							1			1
Solanaceae	Cestrum parqui	1	2								3
Solanaceae	Cestrum peruvianum							2			2
Solanaceae	Cestrum racemosum	5		2	10		1	8		1	27	1
Solanaceae	Cestrum reflexum	15	16		2			23			56
Solanaceae	Cestrum retrofractum		2								2
Solanaceae	Cestrum rigidum							3			3
Solanaceae	Cestrum schlechtendalii	10	26	7	2		2	7		1	55	2
Solanaceae	Cestrum strictum		1								1
Solanaceae	Cestrum strigilatum	24	26		2			14			66
Solanaceae	Cestrum tomentosum							1			1
Solanaceae	Cestrum tubulosum			2							2
Solanaceae	Cestrum undulatum							2			2
Solanaceae	Cestrum velutinum		2								2
Euphorbiaceae	Chaetocarpus echinocarpus	11	96					4			111
Euphorbiaceae	Chaetocarpus myrsinites		2							4	6
Euphorbiaceae	Chaetocarpus schomburgkianus		59	1		68	42		60	13	243	170
Fabaceae	Chamaecrista adiantifolia		87	4			38			17	146	38
Fabaceae	Chamaecrista aiarana		1								1
Fabaceae	Chamaecrista apoucouita		45	5		26	26		1		103	53
Fabaceae	Chamaecrista bahiae		81								81
Fabaceae	Chamaecrista boyanii		3								3
Fabaceae	Chamaecrista dumalis		13								13
Fabaceae	Chamaecrista eitenorum		1								1
Fabaceae	Chamaecrista ensiformis	1	56								57
Fabaceae	Chamaecrista fasciculata		6								6
Fabaceae	Chamaecrista glandulosa	1	4				1		6	1	13	7
Fabaceae	Chamaecrista hymenaeifolia		9								9
Fabaceae	Chamaecrista multiseta		14								14
Fabaceae	Chamaecrista negrensis		120							5	125
Fabaceae	Chamaecrista nictitans		4								4
Fabaceae	Chamaecrista orbiculata		2								2
Fabaceae	Chamaecrista paniculata		1								1
Fabaceae	Chamaecrista polystachya		18				2				20	2
Fabaceae	Chamaecrista roraimae	1	12				11			2	26	11
Fabaceae	Chamaecrista scleroxylon		30								30
Fabaceae	Chamaecrista subpeltata		6								6
Fabaceae	Chamaecrista tenuisepala		7								7
Fabaceae	Chamaecrista xinguensis		46								46
Fabaceae	Chamaecrista zygophylloides						2			2	4	2
Arecaceae	Chamaedorea angustisecta	6	16					12			34
Arecaceae	Chamaedorea costaricana							1			1
Arecaceae	Chamaedorea ernesti-augusti				1	2					3	2
Arecaceae	Chamaedorea fragrans				1			19			20
Arecaceae	Chamaedorea linearis	1		1	1			10			13
Rubiaceae	Chassalia virens		1								1
Olacaceae	Chaunochiton angustifolium		31	1						11	43
Olacaceae	Chaunochiton kappleri	3	99	1		34	12	3	29		181	75
Olacaceae	Chaunochiton loranthoides		31	1						5	37
Celastraceae	Cheiloclinium anomalum		28			1	3	5	4	2	43	8
Celastraceae	Cheiloclinium articulatum		4		1			2			7
Celastraceae	Cheiloclinium cognatum	34	409	12	16	120	46	34	65	11	747	231
Celastraceae	Cheiloclinium diffusiflorum		14			4	5	2			25	9
Celastraceae	Cheiloclinium gleasonianum		19				2	3			24	2
Celastraceae	Cheiloclinium hippocrateoides		103	3	12	18	26	22	6	4	194	50
Celastraceae	Cheiloclinium klugii		1		1			4		1	7
Celastraceae	Cheiloclinium obtusum		41				1	11		4	57	1
Arecaceae	Chelyocarpus chuco	8	5								13
Arecaceae	Chelyocarpus ulei		7	1	7			11			26
Rubiaceae	Chimarrhis barbata		48						1		49	1
Rubiaceae	Chimarrhis brevipes									2	2
Rubiaceae	Chimarrhis cymosa		1				4				5	4
Rubiaceae	Chimarrhis duckeana		23								23
Rubiaceae	Chimarrhis gentryana		1	16	1			8		1	27
Rubiaceae	Chimarrhis glabriflora	3	10	6	15			15			49
Rubiaceae	Chimarrhis hookeri			4	15			24			43
Rubiaceae	Chimarrhis microcarpa		2			47	11		2	1	63	60
Rubiaceae	Chimarrhis turbinata		101			74	3		22		200	99
Rubiaceae	Chiococca alba	6	64	1	1	38	10	12		5	137	48
Rubiaceae	Chiococca nitida		41			39	37	2		8	127	76
Oleaceae	Chionanthus compactus									1	1
Oleaceae	Chionanthus guianensis					1					1	1
Oleaceae	Chionanthus implicatus		3		6					1	10
Oleaceae	Chionanthus trichotomus		1								1
Oleaceae	Chionanthus wurdackii							2			2
Rubiaceae	Chione venosa		2		1			1			4
Lauraceae	Chlorocardium rodiei						72		9		81	81
Lauraceae	Chlorocardium venenosum			9	9			5			23
Fabaceae	Chloroleucon acacioides		62			19	2		5		88	26
Fabaceae	Chloroleucon dumosum		4								4
Fabaceae	Chloroleucon eurycyclum									1	1
Fabaceae	Chloroleucon foliolosum		7								7
Fabaceae	Chloroleucon mangense	3	14	1				1			19
Fabaceae	Chloroleucon tenuiflorum	3	6								9
Rubiaceae	Chomelia albicaulis	1									1
Rubiaceae	Chomelia anisomeris	1	10								11
Rubiaceae	Chomelia apodantha	1						5			6
Rubiaceae	Chomelia bella		1								1
Rubiaceae	Chomelia caurensis				1					4	5
Rubiaceae	Chomelia estrellana		15								15
Rubiaceae	Chomelia malaneoides	1	56		1	15	5	8	6	2	94	26
Rubiaceae	Chomelia martiana		3								3
Rubiaceae	Chomelia obtusa		27				29		2		58	31
Rubiaceae	Chomelia paniculata	7	8					4			19
Rubiaceae	Chomelia parviflora		8								8
Rubiaceae	Chomelia peruviana							1			1
Rubiaceae	Chomelia pohliana		32								32
Rubiaceae	Chomelia polyantha		7		2					1	10
Rubiaceae	Chomelia pubescens		1								1
Rubiaceae	Chomelia rauwolfioides	2									2
Rubiaceae	Chomelia ribesioides	6	44								50
Rubiaceae	Chomelia sessilis	2	4								6
Rubiaceae	Chomelia spinosa		1		2	4		2	2		11	6
Rubiaceae	Chomelia tenuiflora	3	79	9	9	27	24	24	13	5	193	64
Rubiaceae	Chomelia ulei		1								1
Menispermaceae	Chondrodendron tomentosum	4	2	1	15			20			42
Phyllanthaceae	Chonocentrum cyathophorum		4								4
Gentianaceae	Chorisepalum psychotrioides						4				4	4
Sapotaceae	Chromolucuma baehniana		4				2	2			8	2
Sapotaceae	Chromolucuma congestifolia		1			17					18	17
Sapotaceae	Chromolucuma rubriflora		63				2	1		2	68	2
Chrysobalanaceae	Chrysobalanus icaco		139	3		45	47		27	6	267	119
Chrysobalanaceae	Chrysobalanus venezuelanus		2							2	4
Clusiaceae	Chrysochlamys bracteolata			7	6						13
Clusiaceae	Chrysochlamys colombiana			1							1
Clusiaceae	Chrysochlamys dependens		1	5	1			1			8
Clusiaceae	Chrysochlamys floribunda							1			1
Clusiaceae	Chrysochlamys glauca		1							1	2
Clusiaceae	Chrysochlamys laxa			1							1
Clusiaceae	Chrysochlamys macrophylla							7			7
Clusiaceae	Chrysochlamys membranacea	1	48	8	28	44	11	16		7	163	55
Clusiaceae	Chrysochlamys micrantha				8						8
Clusiaceae	Chrysochlamys nicaraguensis							1			1
Clusiaceae	Chrysochlamys tenuifolia			1	9						10
Clusiaceae	Chrysochlamys ulei	1	5	3				5			14
Clusiaceae	Chrysochlamys weberbaueri	1	38	22	3	1	9	29		3	106	10
Sapotaceae	Chrysophyllum acreanum	1	14								15
Sapotaceae	Chrysophyllum albipilum							8			8
Sapotaceae	Chrysophyllum amazonicum		104	10	8		1	5	2		130	3
Sapotaceae	Chrysophyllum arenarium		2								2
Sapotaceae	Chrysophyllum argenteum	5	139	27	17	100	84	23	63	4	462	247
Sapotaceae	Chrysophyllum bombycinum		5	18				14			37
Sapotaceae	Chrysophyllum colombianum		11	1	1			6			19
Sapotaceae	Chrysophyllum cuneifolium		41	1	5	66		5	48		166	114
Sapotaceae	Chrysophyllum durifructum		4								4
Sapotaceae	Chrysophyllum eximium		30			5			1		36	6
Sapotaceae	Chrysophyllum gonocarpum	5	25					4		1	35
Sapotaceae	Chrysophyllum lucentifolium	8	110	3	1	53	2	2	2	5	186	57
Sapotaceae	Chrysophyllum manaosense		61	17	5		1	18	1		103	2
Sapotaceae	Chrysophyllum marginatum	1	18								19
Sapotaceae	Chrysophyllum oliviforme		1								1
Sapotaceae	Chrysophyllum ovale		1		1			5			7
Sapotaceae	Chrysophyllum parvulum			1							1
Sapotaceae	Chrysophyllum pomiferum	3	85	3	6	37	17	3	13	2	169	67
Sapotaceae	Chrysophyllum prieurii		182	22		42	4	11	6	3	270	52
Sapotaceae	Chrysophyllum revolutum		2								2
Sapotaceae	Chrysophyllum sanguinolentum	1	631	55	7	119	12	38	2	11	876	133
Sapotaceae	Chrysophyllum scalare							1			1
Sapotaceae	Chrysophyllum sparsiflorum	3	85			2	13		5	2	110	20
Sapotaceae	Chrysophyllum superbum		3	9							12
Sapotaceae	Chrysophyllum ucuquirana-branca		55	1						2	58
Sapotaceae	Chrysophyllum venezuelanense	4	25	3	21	30		22			105	30
Sapotaceae	Chrysophyllum wilsonii		10								10
Rubiaceae	Ciliosemina pedunculata		3	42	3			20			68
Rubiaceae	Cinchona calisaya	2						1			3
Rubiaceae	Cinchona capuli				1			1			2
Rubiaceae	Cinchona fruticosa							2			2
Rubiaceae	Cinchona hirsuta							2			2
Rubiaceae	Cinchona krauseana							6			6
Rubiaceae	Cinchona lancifolia			1							1
Rubiaceae	Cinchona macrocalyx			1				2			3
Rubiaceae	Cinchona micrantha		1					4			5
Rubiaceae	Cinchona officinalis		3					1			4
Rubiaceae	Cinchona parabolica							1			1
Rubiaceae	Cinchona pitayensis							1			1
Rubiaceae	Cinchona pubescens				1			10			11
Rubiaceae	Cinchona pyrifolia							3			3
Rubiaceae	Cinchona rugosa							1			1
Rubiaceae	Cinchona scrobiculata							1			1
Rubiaceae	Cinchona villosa				3			2			5
Rubiaceae	Cinchonopsis amazonica		22	12	1			14		5	54
Canellaceae	Cinnamodendron tenuifolium					15			2		17	17
Lauraceae	Cinnamomum impressum					1					1	1
Lauraceae	Cinnamomum napoense				11			2			13
Lauraceae	Cinnamomum semecarpifolium		2	2				1		1	6
Lauraceae	Cinnamomum subsessile							2			2
Lauraceae	Cinnamomum subtriplinervium		1								1
Lauraceae	Cinnamomum triplinerve	3	10	1	5	5		16		1	41	5
Verbenaceae	Citharexylum caudatum				1						1
Verbenaceae	Citharexylum dentatum							1			1
Verbenaceae	Citharexylum flexuosum							3			3
Verbenaceae	Citharexylum grandiflorum							1			1
Verbenaceae	Citharexylum krukovii		3								3
Verbenaceae	Citharexylum kunthianum			1							1
Verbenaceae	Citharexylum laetum		3								3
Verbenaceae	Citharexylum macrochlamys	1						1			2
Verbenaceae	Citharexylum macrophyllum		54			24	14	1	30	5	128	68
Verbenaceae	Citharexylum myrianthum		7						1		8	1
Verbenaceae	Citharexylum poeppigii		27	7	9			15			58
Verbenaceae	Citharexylum reticulatum	1			1						2
Verbenaceae	Citharexylum spinosum		1			4	4		27	1	37	35
Verbenaceae	Citharexylum subflavescens				1			1			2
Verbenaceae	Citharexylum subtruncatum		2								2
Verbenaceae	Citharexylum ulei		7								7
Cardiopteridaceae	Citronella costaricensis							4			4
Cardiopteridaceae	Citronella gongonha		2								2
Cardiopteridaceae	Citronella ilicifolia							1			1
Cardiopteridaceae	Citronella incarum			2	15			13			30
Cardiopteridaceae	Citronella melliodora		7	2	11			10			30
Cardiopteridaceae	Citronella paniculata		1								1
Moraceae	Clarisia biflora	11	16	2	20			18			67
Moraceae	Clarisia ilicifolia	4	217			89	13	1	22	7	353	124
Moraceae	Clarisia racemosa	14	235	27	15	2		31	10	2	336	12
Fabaceae	Clathrotropis brachypetala		2	2		3	46		41	5	99	90
Fabaceae	Clathrotropis brunnea									1	1
Fabaceae	Clathrotropis glaucophylla		1	27			1			11	40	1
Fabaceae	Clathrotropis macrocarpa		92	108			20			6	226	20
Fabaceae	Clathrotropis nitida		148	28						6	182
Fabaceae	Clathrotropis paradoxa						11				11	11
Primulaceae	Clavija eggersiana							2			2
Primulaceae	Clavija elliptica	1	2					23			26
Primulaceae	Clavija harlingii				11			13			24
Primulaceae	Clavija hookeri							7			7
Primulaceae	Clavija lancifolia	10	148			75	36	2	48	13	332	159
Primulaceae	Clavija longifolia		1	1				1	1		4	1
Primulaceae	Clavija macrocarpa							5			5
Primulaceae	Clavija macrophylla		9				5				14	5
Primulaceae	Clavija membranacea				2						2
Primulaceae	Clavija nutans	3	7								10
Primulaceae	Clavija ornata			11	4						15
Primulaceae	Clavija poeppigii		5					11			16
Primulaceae	Clavija procera		1		6			1			8
Primulaceae	Clavija tarapotana	4	50					18			72
Primulaceae	Clavija umbrosa		35								35
Primulaceae	Clavija weberbaueri	4	63	15	37			41			160
Euphorbiaceae	Cleidion amazonicum	9	38					15			62
Euphorbiaceae	Cleidion castaneifolium							3			3
Euphorbiaceae	Cleidion tricoccum	2									2
Clethraceae	Clethra castaneifolia							9			9
Clethraceae	Clethra cuneata							2			2
Clethraceae	Clethra fagifolia				1						1
Clethraceae	Clethra guianensis						1			1	2	1
Clethraceae	Clethra lanata									1	1
Clethraceae	Clethra obovata				1			1			2
Clethraceae	Clethra ovalifolia							4			4
Clethraceae	Clethra pedicellaris							5			5
Clethraceae	Clethra peruviana							1			1
Clethraceae	Clethra revoluta	1						10			11
Clethraceae	Clethra scabra	1						1			2
Fabaceae	Clitoria brachycalyx		2				12				14	12
Fabaceae	Clitoria brachystegia				1						1
Fabaceae	Clitoria javitensis		1	7							8
Fabaceae	Clitoria juninensis							1			1
Fabaceae	Clitoria nervosa		3								3
Fabaceae	Clitoria woytkowskii							2			2
Clusiaceae	Clusia abbottii		1								1
Clusiaceae	Clusia alata		7					2			9
Clusiaceae	Clusia amabilis		1							9	10
Clusiaceae	Clusia amazonica	5	86	22	9	1	10	21	1	8	163	12
Clusiaceae	Clusia annularis		1							7	8
Clusiaceae	Clusia arrudea		3								3
Clusiaceae	Clusia asymmetrica									2	2
Clusiaceae	Clusia brachycarpa						1			1	2	1
Clusiaceae	Clusia brachystyla		4				4			11	19	4
Clusiaceae	Clusia burchellii		1								1
Clusiaceae	Clusia candelabrum		78	1				1		2	82
Clusiaceae	Clusia cardonae	1					5			3	9	5
Clusiaceae	Clusia carinata							2			2
Clusiaceae	Clusia caudata						1				1	1
Clusiaceae	Clusia cerroana		8	25			8		1	11	53	9
Clusiaceae	Clusia chiribiquetensis			15						12	27
Clusiaceae	Clusia cochliformis			2							2
Clusiaceae	Clusia cochlitheca									3	3
Clusiaceae	Clusia colombiana							1			1
Clusiaceae	Clusia columnaris	3	195	129			10	4		26	367	10
Clusiaceae	Clusia comans		10			6					16	6
Clusiaceae	Clusia crassifolia		1				14			5	20	14
Clusiaceae	Clusia cruciata			3			1				4	1
Clusiaceae	Clusia cuneata					9	54			1	64	63
Clusiaceae	Clusia decussata				1			1			2
Clusiaceae	Clusia divaricata			1							1
Clusiaceae	Clusia dixonii			2							2
Clusiaceae	Clusia drouetiana		8								8
Clusiaceae	Clusia duartei							1		2	3
Clusiaceae	Clusia ducu							1			1
Clusiaceae	Clusia ducuoides				3			5			8
Clusiaceae	Clusia duidae		7							2	9
Clusiaceae	Clusia elliptica							4			4
Clusiaceae	Clusia fabiolae									6	6
Clusiaceae	Clusia flava						1				1	1
Clusiaceae	Clusia flavida	2	151	8	12	19	48	30		15	285	67
Clusiaceae	Clusia fluminensis		2								2
Clusiaceae	Clusia fockeana		36			32	44		89		201	165
Clusiaceae	Clusia fragrans		2								2
Clusiaceae	Clusia fructiangusta			1				5			6
Clusiaceae	Clusia garcibarrigae				2						2
Clusiaceae	Clusia gardneri		1								1
Clusiaceae	Clusia gaudichaudii	1	39	2			1				43	1
Clusiaceae	Clusia globosa			1	6			2			9
Clusiaceae	Clusia glomerata							1			1
Clusiaceae	Clusia grammadenioides			5						1	6
Clusiaceae	Clusia grandiflora		163	24		60	64	1	46	10	368	170
Clusiaceae	Clusia gratula									5	5
Clusiaceae	Clusia guayanae						2			2	4	2
Clusiaceae	Clusia hammeliana		7	11	20		28	31		4	101	28
Clusiaceae	Clusia haughtii	2		10	1			6			19
Clusiaceae	Clusia hexacarpa		6							2	8
Clusiaceae	Clusia hilariana		4								4
Clusiaceae	Clusia hoffmannseggiana		18								18
Clusiaceae	Clusia huberi		13	28			1			6	48	1
Clusiaceae	Clusia imbricata									1	1
Clusiaceae	Clusia insignis	1	165	12	1		17	2	2	1	201	19
Clusiaceae	Clusia kanukuana					25	3				28	28
Clusiaceae	Clusia laurifolia		2								2
Clusiaceae	Clusia laxiflora			1				3			4
Clusiaceae	Clusia lechleri	3									3
Clusiaceae	Clusia leprantha		76			21	9	5	33	1	145	63
Clusiaceae	Clusia lineata			5	8			6			19
Clusiaceae	Clusia lopezii	2	22	2						6	32
Clusiaceae	Clusia loranthacea			9	6			7			22
Clusiaceae	Clusia loretensis		21	3	3			10			37
Clusiaceae	Clusia lunanthera								6		6	6
Clusiaceae	Clusia macropoda		1	2			5		1	10	19	6
Clusiaceae	Clusia magnifolia		1	3				1			5
Clusiaceae	Clusia maguireana						2			5	7	2
Clusiaceae	Clusia mamillata				1						1
Clusiaceae	Clusia melchiori		11			13	13	1	7	12	57	33
Clusiaceae	Clusia melchiorii		12			4	9	1	6	18	50	19
Clusiaceae	Clusia microstemon	1	228	4			4	5	3	6	251	7
Clusiaceae	Clusia minor	2	19	3	2	32	17	4	10	11	100	59
Clusiaceae	Clusia mituana			1							1
Clusiaceae	Clusia mocoensis			5							5
Clusiaceae	Clusia multiflora			2	4			2		1	9
Clusiaceae	Clusia mutica						4				4	4
Clusiaceae	Clusia myriandra		6	2			53	1		5	67	53
Clusiaceae	Clusia nemorosa		410			60	147		119	6	742	326
Clusiaceae	Clusia nigrolineata		8								8
Clusiaceae	Clusia nutans		1								1
Clusiaceae	Clusia obdeltifolia		1								1
Clusiaceae	Clusia obovata		49	8		3	5	1	11	9	86	19
Clusiaceae	Clusia octandra		49	4	6	15		10		7	91	15
Clusiaceae	Clusia odorata							2			2
Clusiaceae	Clusia opaca		3	7						6	16
Clusiaceae	Clusia pachyphylla		2							2	4
Clusiaceae	Clusia pallida			1	14			5			20
Clusiaceae	Clusia palmicida		74	5	1	45	48	5	30	18	226	123
Clusiaceae	Clusia panapanari		158	9		96	73	2	59	3	400	228
Clusiaceae	Clusia parviflora								1		1	1
Clusiaceae	Clusia parvifolia						1			1	2	1
Clusiaceae	Clusia pavonii							1			1
Clusiaceae	Clusia penduliflora		42	6	11		1	10			70	1
Clusiaceae	Clusia peruviana		2					1			3
Clusiaceae	Clusia phelpsiana									1	1
Clusiaceae	Clusia platystigma		10			19	1		25		55	45
Clusiaceae	Clusia poeppigiana				1			2			3
Clusiaceae	Clusia polyandra									2	2
Clusiaceae	Clusia polysepala		32								32
Clusiaceae	Clusia pseudomangle							2			2
Clusiaceae	Clusia ptaritepuiensis						1			1	2	1
Clusiaceae	Clusia pusilla		7				36			19	62	36
Clusiaceae	Clusia radiata									2	2
Clusiaceae	Clusia radicans		1		3						4
Clusiaceae	Clusia renggerioides		226	8			8		2	1	245	10
Clusiaceae	Clusia robusta								4		4	4
Clusiaceae	Clusia rosea		1				3	3	2	3	12	5
Clusiaceae	Clusia salvinii	1									1
Clusiaceae	Clusia savannarum		6				11			1	18	11
Clusiaceae	Clusia schomburgkiana		27	10			43			27	107	43
Clusiaceae	Clusia schomburgkii						3				3	3
Clusiaceae	Clusia schultesii			3				2			5
Clusiaceae	Clusia scrobiculata		23			30	11		7		71	48
Clusiaceae	Clusia sellowiana	2	9		1						12
Clusiaceae	Clusia sipapoana		5		1		2	3		4	15	2
Clusiaceae	Clusia spathulifolia		86	29				1		9	125
Clusiaceae	Clusia sphaerocarpa							1	1		2	1
Clusiaceae	Clusia steyermarkii		2							3	5
Clusiaceae	Clusia stylosa								8		8	8
Clusiaceae	Clusia tabulamontana						1		8	2	11	9
Clusiaceae	Clusia tarmensis	1						2			3
Clusiaceae	Clusia thurifera							2			2
Clusiaceae	Clusia trochiformis	1			1			4			6
Clusiaceae	Clusia troncosii									1	1
Clusiaceae	Clusia vaginata			1							1
Clusiaceae	Clusia viscida		12	4	5		2	7	2	6	38	4
[truncated: 9,190 more rows]

## Sheet: Appendix S3 Richness
Appendix S3. A. Number of species and genera by family.						Appendix S3 B. Number of species by genus.				last updated 14/04/16
Families with only 1 one species marked yellow.
Top ten families are marked green.
A. Family	genera	species				B. genus	species
Acanthaceae	5	12				Miconia	307
Achariaceae	4	18				Eugenia	209
Achatocarpaceae	1	3				Ocotea	190
Actinidiaceae	1	17				Inga	184
Adoxaceae	1	8				Psychotria	182
Alzateaceae	1	1				Myrcia	173
Anacardiaceae	15	57				Licania	159
Anisophylleaceae	2	4				Pouteria	154
Annonaceae	29	480				Solanum	147
Apocynaceae	29	234				Swartzia	144
Aquifoliaceae	1	90				Ouratea	139
Araliaceae	6	106				Clusia	135
Arecaceae	44	180				Piper	124
Asteraceae	38	107				Ficus	114
Bignoniaceae	13	75				Guatteria	109
Bixaceae	2	9				Annona	96
Bonnetiaceae	2	18				Protium	95
Boraginaceae	9	110				Byrsonima	93
Burseraceae	6	131				Ilex	90
Buxaceae	1	2				Vochysia	89
Cactaceae	2	4				Croton	87
Calophyllaceae	9	69				Erythroxylum	83
Canellaceae	1	1				Palicourea	83
Cannabaceae	5	13				Cordia	81
Capparaceae	13	45				Hirtella	79
Cardiopteridaceae	2	8				Faramea	78
Caricaceae	3	9				Sloanea	76
Caryocaraceae	2	23				Nectandra	75
Celastraceae	13	98				Schefflera	75
Chloranthaceae	1	18				Tachigali	71
Chrysobalanaceae	7	312				Eschweilera	67
Clethraceae	2	12				Diospyros	65
Clusiaceae	16	247				Coussarea	64
Columelliaceae	2	4				Coccoloba	61
Combretaceae	5	48				Cybianthus	61
Connaraceae	4	32				Duguetia	60
Convolvulaceae	1	2				Mouriri	57
Cornaceae	1	1				Aspidosperma	56
Cunoniaceae	1	2				Macrolobium	56
Cyrillaceae	1	1				Endlicheria	54
Dichapetalaceae	3	26				Couepia	51
Dilleniaceae	3	7				Tovomita	52
Dipentodontaceae	1	2				Rudgea	51
Dipterocarpaceae	2	2				Senna	51
Ebenaceae	3	73				Trichilia	51
Elaeocarpaceae	2	78				Talisia	49
Ericaceae	11	14				Aegiphila	47
Erythroxylaceae	1	83				Calliandra	47
Euphorbiaceae	57	351				Calyptranthes	47
Euphroniaceae	1	3				Neea	46
Fabaceae	168	1611				Allophylus	45
Gelsemiaceae	1	1				Casearia	45
Gentianaceae	6	22				Machaerium	45
Gesneriaceae	1	1				Virola	45
Goupiaceae	1	1				Guarea	44
Hernandiaceae	3	9				Cecropia	43
Humiriaceae	8	45				Qualea	42
Hydrangeaceae	1	1				Siparuna	42
Hypericaceae	1	37				Aniba	41
Icacinaceae	5	21				Xylopia	41
Ixonanthaceae	2	9				Marlierea	40
Lacistemataceae	2	11				Maytenus	40
Lamiaceae	7	90				Tabernaemontana	40
Lauraceae	28	566				Licaria	39
Lecythidaceae	12	160				Ternstroemia	39
Lepidobotryaceae	1	1				Vismia	37
Linaceae	2	8				Ormosia	36
Loganiaceae	5	27				Quiina	36
Loranthaceae	4	4				Pachira	35
Lythraceae	3	6				Zanthoxylum	35
Magnoliaceae	3	17				Zygia	35
Malpighiaceae	16	169				Bactris	34
Malvaceae	49	304				Bauhinia	34
Marcgraviaceae	2	2				Cestrum	34
Melastomataceae	30	624				Mabea	34
Meliaceae	8	116				Matayba	34
Menispermaceae	4	9				Micropholis	34
Metteniusaceae	1	3				Styrax	34
Monimiaceae	2	15				Vitex	34
Moraceae	19	203				Graffenrieda	33
Moringaceae	1	1				Rinorea	32
Muntingiaceae	3	3				Senegalia	32
Myricaceae	1	1				Duroia	31
Myristicaceae	7	81				Rhodostemonodaphne	31
Myrtaceae	29	606				Sterculia	31
Nothofagaceae	1	1				Guapira	30
Nyctaginaceae	4	81				Persea	30
Ochnaceae	20	226				Psidium	30
Olacaceae	12	56				Lonchocarpus	29
Oleaceae	2	6				Pourouma	29
Opiliaceae	1	4				Remijia	29
Papaveraceae	1	2				Symplocos	29
Passifloraceae	3	9				Caraipa	28
Pentaphylacaceae	2	45				Coussapoa	28
Peridiscaceae	1	1				Henriettea	28
Phyllanthaceae	13	61				Abarema	27
Phytolaccaceae	4	8				Chrysophyllum	27
Picramniaceae	2	24				Alibertia	26
Picrodendraceae	2	4				Heisteria	26
Piperaceae	3	126				Jacaranda	26
Podocarpaceae	3	17				Malouetia	26
Polygalaceae	7	19				Matisia	26
Polygonaceae	6	94				Cupania	25
Primulaceae	12	133				Andira	24
Proteaceae	4	31				Blakea	24
Putranjivaceae	1	8				Chamaecrista	24
Rhabdodendraceae	1	2				Copaifera	24
Rhamnaceae	7	22				Ixora	24
Rhizophoraceae	4	17				Mimosa	24
Rosaceae	2	23				Attalea	23
Rubiaceae	104	1058				Gustavia	23
Rutaceae	34	162				Lecythis	23
Sabiaceae	2	28				Picramnia	23
Salicaceae	21	103				Piptadenia	23
Santalaceae	1	3				Buchenavia	22
Sapindaceae	22	199				Chomelia	22
Sapotaceae	16	278				Connarus	22
Schlegeliaceae	1	3				Dimorphandra	22
Schoepfiaceae	1	5				Pleurothyrium	22
Scrophulariaceae	2	2				Prunus	22
Simaroubaceae	5	23				Stryphnodendron	22
Siparunaceae	1	42				Terminalia	22
Solanaceae	21	222				Iryanthera	21
Staphyleaceae	3	3				Leandra	21
Stemonuraceae	1	2				Piptocarpha	21
Styracaceae	2	35				Salacia	21
Symplocaceae	1	29				Aldina	20
Tapisciaceae	1	1				Dacryodes	20
Tetrameristaceae	1	1				Guettarda	20
Theaceae	1	2				Ladenbergia	20
Thymelaeaceae	7	27				Meliosma	20
Trigoniaceae	1	6				Mezilaurus	20
Ulmaceae	2	5				Pagamea	20
Urticaceae	7	117				Parkia	20
Verbenaceae	7	27				Phyllanthus	20
Violaceae	11	60				Tococa	20
Vochysiaceae	6	171				Alchornea	19
Winteraceae	1	2				Bunchosia	19
Ximeniaceae	1	2				Cremastosperma	19
Zygophyllaceae	2	3				Ferdinandusa	19
						Peltogyne	19
total	1225	11676				Pera	19
						Pithecellobium	19
						Pseudoxandra	19
						Randia	19
						Rauvolfia	19
						Simira	19
						Triplaris	19
						Unonopsis	19
						Anaxagorea	18
						Astrocaryum	18
						Bellucia	18
						Citharexylum	18
						Clavija	18
						Dicymbe	18
						Handroanthus	18
						Hedyosmum	18
						Lacmellea	18
						Naucleopsis	18
						Aiouea	17
						Campsiandra	17
						Catostemma	17
						Erisma	17
						Meriania	17
						Mollia	17
						Sapium	17
						Saurauia	17
						Simaba	17
						Tabebuia	17
						Albizia	16
						Bonnetia	16
						Caesalpinia	16
						Campomanesia	16
						Cinchona	16
						Couratari	16
						Dendropanax	16
						Heteropterys	16
						Myrsine	16
						Oxandra	16
						Pradosia	16
						Quararibea	16
						Ruizterania	16
						Acalypha	15
						Caryocar	15
						Dalbergia	15
						Eperua	15
						Hymenolobium	15
						Kielmeyera	15
						Manihot	15
						Manilkara	15
						Myrciaria	15
						Stylogyne	15
						Theobroma	15
						Tibouchina	15
						Acacia	14
						Cassia	14
						Cynometra	14
						Eriotheca	14
						Erythrina	14
						Esenbeckia	14
						Herrania	14
						Magnolia	14
						Mollinedia	14
						Roupala	14
						Tapura	14
						Vantanea	14
						Alseis	13
						Brosimum	13
						Cariniana	13
						Chrysochlamys	13
						Cymbopetalum	13
						Isertia	13
						Parinari	13
						Pentagonia	13
						Peritassa	13
						Podocarpus	13
						Prosopis	13
						Raputia	13
						Retiniphyllum	13
						Syagrus	13
						Alexa	12
						Amanoa	12
						Brownea	12
						Capparidastrum	12
						Conceveiba	12
						Cordiera	12
						Dulacia	12
						Emmotum	12
						Garcinia	12
						Himatanthus	12
						Kutchubaea	12
						Macrosamanea	12
						Margaritopsis	12
						Micrandra	12
						Muellera	12
						Platycarpum	12
						Pseudobombax	12
						Varronia	12
						Anacardium	11
						Apeiba	11
						Calycolpus	11
						Clethra	11
						Conchocarpus	11
						Henriettella	11
						Hevea	11
						Hieronyma	11
						Hymenaea	11
						Luehea	11
						Myrcianthes	11
						Pilocarpus	11
						Plinia	11
						Ruprechtia	11
						Sorocea	11
						Strychnos	11
						Tocoyena	11
						Carpotroche	10
						Daphnopsis	10
						Dichapetalum	10
						Dipteryx	10
						Ecclinusa	10
						Elizabetha	10
						Gonzalagunia	10
						Hortia	10
						Humiriastrum	10
						Klarobelia	10
						Macairea	10
						Macrocarpaea	10
						Oreopanax	10
						Paullinia	10
						Toulicia	10
						Trattinnickia	10
						Astronium	9
						Ceiba	9
						Chimarrhis	9
						Cnidoscolus	9
						Compsoneura	9
						Crudia	9
						Diplotropis	9
						Elaeagia	9
						Enterolobium	9
						Galipea	9
						Gongylolepis	9
						Helicteres	9
						Lacistema	9
						Lacunaria	9
						Oenocarpus	9
						Panopsis	9
						Perebea	9
						Schistostemon	9
						Securidaca	9
						Stenopadus	9
						Tournefortia	9
						Xylosma	9
						Allantoma	8
						Angostura	8
						Anthodiscus	8
						Ardisia	8
						Banara	8
						Beilschmiedia	8
						Bonyunia	8
						Calycorectes	8
						Cheiloclinium	8
						Cinnamomum	8
						Cynophalla	8
						Drypetes	8
						Elvasia	8
						Leptolobium	8
						Luetzelburgia	8
						Malmea	8
						Marila	8
						Neosprucea	8
						Ophiocaryon	8
						Pausandra	8
						Pterocarpus	8
						Rourea	8
						Spondias	8
						Uragoga	8
						Viburnum	8
						Amaioua	7
						Axinaea	7
						Calycophyllum	7
						Chloroleucon	7
						Colubrina	7
						Conostegia	7
						Cyphomandra	7
						Euplassa	7
						Helicostylis	7
						Heterostemon	7
						Laetia	7
						Lissocarpa	7
						Lueheopsis	7
						Malanea	7
						Moronobea	7
						Mosannona	7
						Ochthocosmus	7
						Parahancornia	7
						Platymiscium	7
						Pterandra	7
						Rheedia	7
						Ryania	7
						Sanchezia	7
						Schinopsis	7
						Schoenobiblus	7
						Sparattanthelium	7
						Sterigmapetalum	7
						Tachia	7
						Topobea	7
						Urera	7
						Votomita	7
						Ziziphus	7
						Zollernia	7
						Acmanthera	6
						Acosmium	6
						Actinostemon	6
						Appunia	6
						Bonafousia	6
						Browneopsis	6
						Callisthene	6
						Calophyllum	6
						Carapa	6
						Cassipourea	6
						Cedrela	6
						Celtis	6
						Citronella	6
						Clathrotropis	6
						Clitoria	6
						Couma	6
						Desmoncus	6
						Diacidia	6
						Euterpe	6
						Freziera	6
						Gloeospermum	6
						Hillia	6
						Jacqueshuberia	6
						Joosia	6
						Leonia	6
						Lycianthes	6
						Ossaea	6
						Paypayrola	6
						Piptocoma	6
						Posoqueria	6
						Potalia	6
						Prestoea	6
						Pseudolmedia	6
						Sacoglottis	6
						Spongiosperma	6
						Stachyarrhena	6
						Tepuianthus	6
						Tetrameranthus	6
						Tetrorchidium	6
						Thyrsodium	6
						Trigonia	6
						Trigynaea	6
						Tyleria	6
						Vatairea	6
						Wettinia	6
						Acinodendron	5
						Agouticarpa	5
						Bertiera	5
						Bixa	5
						Borojoa	5
						Centrolobium	5
						Centronia	5
						Chamaedorea	5
						Chionanthus	5
						Cleidion	5
						Cojoba	5
						Ephedranthus	5
						Geissanthus	5
						Geissospermum	5
						Gleasonia	5
						Gynoxys	5
						Hippotis	5
						Myriocarpa	5
						Neocalyptrocalyx	5
						Paloue	5
						Poecilanthe	5
						Porcelia	5
						Roucheria	5
						Rustia	5
						Sarcaulus	5
						Schizocalyx	5
						Schoepfia	5
						Scleronema	5
						Tapirira	5
						Taralea	5
						Ticorea	5
						Tontelea	5
						Vachellia	5
						Vasconcellea	5
						Verbesina	5
						Vernonanthura	5
						Warszewiczia	5
						Acioa	4
						Adelobotrys	4
						Agonandra	4
						Ampelocera	4
						Amyris	4
						Anomospermum	4
						Aulomyrcia	4
						Bathysa	4
						Bocageopsis	4
						Bocoa	4
						Bursera	4
						Capparis	4
						Caryodaphnopsis	4
						Caryodendron	4
						Cochlospermum	4
						Corythophora	4
						Critoniopsis	4
						Cryptocarya	4
						Diclidanthera	4
						Elaeoluma	4
						Euphorbia	4
						Exellodendron	4
						Froesia	4
						Haploclathra	4
						Hexachlamys	4
						Hyptidendron	4
						Lafoensia	4
						Lecointea	4
						Lindackeria	4
						Loreya	4
						Lorostemon	4
						Maprounea	4
						Maquira	4
						Martiodendron	4
						Melicoccus	4
						Paramachaerium	4
						Parapiptadenia	4
						Parathesis	4
						Passiflora	4
						Phragmotheca	4
						Pisonia	4
						Plumeria	4
						Pseudopiptadenia	4
						Rauia	4
						Ravenia	4
						Richeria	4
						Rosenbergiodendron	4
						Ruagea	4
						Sebastiania	4
						Seguieria	4
						Semaphyllanthe	4
						Senefeldera	4
						Sphinctanthus	4
						Vataireopsis	4
						Vouacapoua	4
						Zapoteca	4
						Acanthosyris	3
						Achatocarpus	3
						Acrocomia	3
						Adelia	3
						Adenocalymma	3
						Ambelania	3
						Aptandra	3
						Aralia	3
						Ateleia	3
						Batocarpus	3
						Bernardia	3
						Blastemanthus	3
						Blepharocalyx	3
						Brugmansia	3
						Burdachia	3
						Calatola	3
						Carapichea	3
						Cardiopetalum	3
						Castilla	3
						Cathedra	3
						Cavanillesia	3
						Cenostigma	3
						Chaetocarpus	3
						Chaunochiton	3
						Chromolucuma	3
						Clarisia	3
						Condaminea	3
						Coumarouna	3
						Cuatresia	3
						Davilla	3
						Dendrothrix	3
						Desfontainia	3
						Diclinanona	3
						Dictyocaryum	3
						Dicypellium	3
						Dilkea	3
						Dilodendron	3
						Discocarpus	3
						Dodecastigma	3
						Doliocarpus	3
						Duranta	3
						Dussia	3
						Dystovomita	3
						Eirmocephala	3
						Elachyptera	3
						Eremanthus	3
						Erythrochiton	3
						Euphronia	3
						Froesiodendron	3
						Genipa	3
						Glandonia	3
						Gochnatia	3
						Gomidesia	3
						Hamelia	3
						Hebepetalum	3
						Henriquezia	3
						Hiraea	3
						Homalium	3
						Humiria	3
						Hydrochorea	3
						Hyperbaena	3
						Jacaratia	3
						Laxoplumeria	3
						Leopoldinia	3
						Lophanthera	3
						Machaonia	3
						Mayna	3
						Metrodorea	3
						Metteniusa	3
						Misanteca	3
						Molongum	3
						Monopteryx	3
						Mora	3
						Myrceugenia	3
						Myrocarpus	3
						Myroxylon	3
						Neotatea	3
						Notopleura	3
						Otoba	3
						Patinoa	3
						Pereskia	3
						Perissocarpa	3
						Phytelephas	3
						Piranhea	3
						Poraqueiba	3
						Pouzolzia	3
						Pterodon	3
						Pterygota	3
						Quadrella	3
						Racosperma	3
						Recordoxylon	3
						Rhamnus	3
						Rhizophora	3
						Samanea	3
						Schlegelia	3
						Sclerolobium	3
						Sideroxylon	3
						Siphoneugena	3
						Socratea	3
						Spathelia	3
						Spiranthera	3
						Staminodianthus	3
						Stenostomum	3
						Stilpnophyllum	3
						Swietenia	3
						Thevetia	3
						Tovomitopsis	3
						Toxosiphon	3
						Trema	3
						Trichospermum	3
						Wallacea	3
						Acanthocladus	2
						Adenophaedra	2
						Agarista	2
						Aloysia	2
						Ammandra	2
						Amphidasya	2
						Amphirrhox	2
						Anadenanthera	2
						Anisophyllea	2
						Antidesma	2
						Arachnothryx	2
						Archytaea	2
						Averrhoidium	2
						Barnadesia	2
						Bastardiopsis	2
						Blepharandra	2
						Bocconia	2
						Botryarrhena	2
						Bourreria	2
						Bowdichia	2
						Brachynema	2
						Bulnesia	2
						Butia	2
						Byttneria	2
						Capparicordis	2
						Casimirella	2
						Ceroxylon	2
						Chelyocarpus	2
						Chiococca	2
						Chlorocardium	2
						Chrysobalanus	2
						Clusiella	2
						Cnicothamnus	2
						Combretum	2
						Cornutia	2
						Corynostylis	2
						Couroupita	2
						Coursetia	2
						Crateva	2
						Croizatia	2
						Ctenardisia	2
						Cyrillopsis	2
						Daemonorops	2
						Dahlstedtia	2
						Dasyphyllum	2
						Dendrobangia	2
						Dicorynia	2
						Dicranostyles	2
						Digomphia	2
						Diplokeleba	2
						Discophora	2
						Drimys	2
						Exostema	2
						Ferreyranthus	2
						Fusaea	2
						Fusispermum	2
						Geoffroea	2
						Gerascanthus	2
						Godoya	2
						Gordonia	2
						Grias	2
						Guajava	2
						Guazuma	2
						Haematostemon	2
						Havetiopsis	2
						Helianthostylis	2
						Helietta	2
						Heliocarpus	2
						Huberia	2
						Huberodendron	2
						Iochroma	2
						Iriartella	2
						Joannesia	2
						Kerianthera	2
						Kubitzkia	2
						Lamanonia	2
						Lepidaploa	2
						Libidibia	2
						Lithraea	2
						Loxopterygium	2
						Lozanella	2
						Lozania	2
						Lycium	2
						Maclura	2
						Macoubea	2
						Macrocnemum	2
						Mahurea	2
						Malvaviscus	2
						Mauritia	2
						Mauritiella	2
						Mezia	2
						Morisonia	2
						Mucoa	2
						Nealchornea	2
						Neocouma	2
						Neoptychocarpus	2
						Neoraputia	2
						Nicotiana	2
						Onychopetalum	2
						Oxydectes	2
						Pachystachys	2
						Pagameopsis	2
						Panurea	2
						Parkinsonia	2
						Peltophorum	2
						Pentaplaris	2
						Perrottetia	2
						Phenax	2
						Philacra	2
						Phoebe	2
						Pholidostachys	2
						Phytolacca	2
						Picrolemma	2
						Pimenta	2
						Poecilandra	2
						Poincianella	2
						Polygonanthus	2
						Porocystis	2
						Preslianthus	2
						Prumnopitys	2
						Pseudima	2
						Ptilochaeta	2
						Ptychopetalum	2
						Quapoya	2
						Raphia	2
						Retrophyllum	2
						Rhabdodendron	2
						Rhamnidium	2
						Rogersonanthus	2
						Rondeletia	2
						Sagotia	2
						Salix	2
						Sandwithia	2
						Saracha	2
						Satyria	2
						Savia	2
						Schizolobium	2
						Schwenckia	2
						Secondatia	2
						Senefelderopsis	2
						Sesbania	2
						Sextonia	2
						Simarouba	2
						Spachea	2
						Stephanopodium	2
						Steriphoma	2
						Stillingia	2
						Styloceras	2
						Symphonia	2
						Talauma	2
						Talipariti	2
						Tessaria	2
						Tessmannianthus	2
						Thespesia	2
						Thibaudia	2
						Touroulia	2
						Tovomitidium	2
						Trischidium	2
						Trophis	2
						Trymatococcus	2
						Turnera	2
						Ugni	2
						Vallea	2
						Vasivaea	2
						Vassobia	2
						Vouarana	2
						Waltheria	2
						Witheringia	2
						Wunderlichia	2
						Xantolis	2
						Ximenia	2
						Yasunia	2
						Zeyheria	2
						Zinowiewia	2
						Abatia	1
						Abuta	1
						Abutilon	1
						Acaciella	1
						Acanthella	1
						Acanthorrhiza	1
						Achuaria	1
						Acidoton	1
						Acnistus	1
						Adenaria	1
						Adenolisianthus	1
						Adiscanthus	1
						Aequatorium	1
						Aganope	1
						Ageratina	1
						Aguiaria	1
						Aidia	1
						Aiphanes	1
						Albertinia	1
						Alchorneopsis	1
						Algernonia	1
						Allagoptera	1
						Allamanda	1
						Allophylastrum	1
						Almeidea	1
						Alzatea	1
						Ambrosia	1
						Amburana	1
						Amerimnon	1
						Amorphospermum	1
						Amphiodon	1
						Anaueria	1
						Androcalymma	1
						Angostylis	1
						Anisocapparis	1
						Anisomeris	1
						Anomalocalyx	1
						Anthonotha	1
						Antiaris	1
						Antonia	1
						Antrocaryon	1
						Aparisthmium	1
						Aphananthe	1
						Aphandra	1
						Apuleia	1
						Arapatiella	1
						Araracuara	1
						Archontophoenix	1
						Aripuana	1
						Artanthe	1
						Asimina	1
						Asteranthos	1
						Asterogyne	1
						Astrocasia	1
						Aureliana	1
						Austroeupatorium	1
						Auxemma	1
						Ayenia	1
						Bagassa	1
						Balfourodendron	1
						Balizia	1
						Barnebya	1
						Barnebydendron	1
						Batesia	1
						Belencita	1
						Bernardinia	1
						Berrya	1
						Bertholletia	1
						Bicuiba	1
						Billia	1
						Bonania	1
						Bonellia	1
						Bothriospora	1
						Brachychiton	1
						Brasiliocroton	1
						Brasiliopuntia	1
						Brassaia	1
						Brunfelsia	1
						Caamembeca	1
						Cabralea	1
						Calanthea	1
						Calea	1
						Callianthe	1
						Callicarpa	1
						Camptouratea	1
						Campylospermum	1
						Candolleodendron	1
						Cantinoa	1
						Capirona	1
						Capraria	1
						Carica	1
						Cascaronia	1
						Cedrelinga	1
						Cercouratea	1
						Cespedesia	1
						Chassalia	1
						Chione	1
						Chondrodendron	1
						Chonocentrum	1
						Chorisepalum	1
						Ciliosemina	1
						Cinchonopsis	1
						Cinnamodendron	1
						Coccolobis	1
						Cola	1
						Columellia	1
						Commiphora	1
						Condalia	1
						Condylocarpon	1
						Conocarpus	1
						Cornus	1
						Corymbia	1
						Cosmibuena	1
						Coutarea	1
						Cratylia	1
						Crescentia	1
						Critonia	1
						Crossothamnus	1
						Cryosophila	1
						Curatella	1
						Curitiba	1
						Curupira	1
						Cuspidaria	1
						Cyathostegia	1
						Cybistax	1
						Cyclolobium	1
						Cyrilla	1
						Cyrtocarpa	1
						Decagonocarpus	1
						Decaphalangium	1
						Deguelia	1
						Delostoma	1
						Dendrosipanea	1
						Desmodium	1
						Dialium	1
						Dialypetalanthus	1
						Diatenopteryx	1
						Dicraspidia	1
						Dictyoloma	1
						Dicymbopsis	1
						Didymochlamys	1
						Didymocistus	1
						Dinizia	1
						Dinoseris	1
						Diodia	1
						Diogenesia	1
						Dioicodendron	1
						Diploon	1
						Diplostephium	1
						Diptychandra	1
						Disterigma	1
						Dolichodelphys	1
						Douradoa	1
						Duckeodendron	1
						Duckesia	1
						Dugandiodendron	1
						Duggena	1
						Ebenus	1
						Elaeis	1
						Elaeodendron	1
						Elaphandra	1
						Endopleura	1
						Ericoides	1
						Etaballia	1
						Euceraea	1
						Eurydochus	1
						Euscaphis	1
						Euxylophora	1
						Exostyles	1
						Firmiana	1
						Fissicalyx	1
						Flacourtia	1
						Franchetella	1
						Funifera	1
						Gaiadendron	1
						Gallesia	1
						Gaultheria	1
						Gentlea	1
						Gironniera	1
						Glycydendron	1
						Godmania	1
						Goeppertia	1
						Goniodiscus	1
						Goniorrhachis	1
						Goodallia	1
						Goupia	1
						Guianodendron	1
						Guibourtia	1
						Gussonia	1
						Gymnanthes	1
						Gymnosporia	1
						Gyranthera	1
						Gyrocarpus	1
						Haematoxylum	1
						Hancornia	1
						Haplorhus	1
						Harleyodendron	1
						Hasseltia	1
						Hawkesiophyton	1
						Haydenia	1
						Hecatostemon	1
						Hekkingia	1
						Heliotropium	1
						Hernandia	1
						Heteropetalum	1
						Hibiscus	1
						Hippomane	1
						Holocalyx	1
						Huertea	1
						Hura	1
						Hybanthus	1
						Hydnocarpus	1
						Hydrangea	1
						Hylocarpa	1
						Hyospathe	1
						Ibetralia	1
						Iriartea	1
						Itaya	1
						Izozogia	1
						Jablonskia	1
						Jacquinia	1
						Jossinia	1
						Kaluhaburunghos	1
						Kaunia	1
						Klugiodendron	1
						Koanophyllon	1
						Krukoviella	1
						Laguncularia	1
						Lantana	1
						Lasiadenia	1
						Lepidocaryum	1
						Lepidocordia	1
						Leptothyrsa	1
						Leretia	1
						Leucaena	1
						Leucochloron	1
						Limadendron	1
						Lippia	1
						Lithrea	1
						Llagunoa	1
						Lophostigma	1
						Lophostoma	1
						Luma	1
						Lunania	1
						Lysidice	1
						Lysiloma	1
						Maburea	1
						Macbrideina	1
						Macrohasseltia	1
						Macrothumia	1
						Magonia	1
						Maieta	1
						Mallotus	1
						Malpighia	1
						Mammea	1
						Manicaria	1
						Margaritaria	1
						Markea	1
						Marmaroxylon	1
						Maximiliana	1
						Melaleuca	1
						Melochia	1
						Micrandropsis	1
						Microplumeria	1
						Millettia	1
						Mimozyganthus	1
						Mimusops	1
						Minquartia	1
						Mitragyna	1
						Mitranthes	1
						Moldenhawera	1
						Monactis	1
						Monnina	1
						Montjolya	1
						Morella	1
						Morinda	1
						Moringa	1
						Morus	1
						Mostuea	1
						Moutabea	1
						Muntingia	1
						Myracrodruon	1
						Myriaspora	1
						Myristica	1
						Myrospermum	1
						Myrteola	1
						Neomitranthes	1
						Neotessmannia	1
						Nephelium	1
						Nissolia	1
						Noisettia	1
						Norantea	1
						Nordenstamia	1
						Nothofagus	1
						Nothotalisia	1
						Notopora	1
						Nycticalanthus	1
						Ochoterenaea	1
						Ochroma	1
						Oreocallis	1
						Oreodaphne	1
						Orfilea	1
						Orthaea	1
						Orthosiphon	1
						Oryctanthus	1
						Osteophloeum	1
						Otholobium	1
						Ottonia	1
						Oxyceros	1
						Pachystroma	1
						Pacouria	1
						Pakaraimaea	1
						Paloveopsis	1
						Pamphilia	1
						Parachimarrhis	1
						Paradrypetes	1
						Paraia	1
						Passovia	1
						Peltanthera	1
						Peltostigma	1
						Pentaclethra	1
						Pentamerista	1
						Pentascyphus	1
						Peridiscus	1
						Pernettya	1
						Petaladenium	1
						Petrea	1
						Peumus	1
						Phainantha	1
						Phitopis	1
						Phyllostemonodaphne	1
						Phyllostylon	1
						Physocalymma	1
						Picrasma	1
						Pimentelia	1
						Pittoniotis	1
						Pityrocarpa	1
						Planchonella	1
						Plathymenia	1
						Platonia	1
						Platycyamus	1
						Platypodium	1
						Plenckia	1
						Pleradenophora	1
						Pleuranthodendron	1
						Pluchea	1
						Podocalyx	1
						Poeppigia	1
						Pogonophora	1
						Pogonopus	1
						Polygala	1
						Polylepis	1
						Polyouratea	1
						Poncirus	1
						Poulsenia	1
						Priogymnanthus	1
						Pristimera	1
						Prockia	1
						Pseudanamomis	1
						Pseudephedranthus	1
						Pseudobaccharis	1
						Pseudoconnarus	1
						Pseudomalmea	1
						Pseudomonotes	1
						Pseudosamanea	1
						Pterogyne	1
						Ptychosperma	1
						Purdiaea	1
						Quassia	1
						Quelchia	1
						Raputiarana	1
						Raritebe	1
						Raveniopsis	1
						Recordia	1
						Reichenbachia	1
						Reinhardtia	1
						Rhabdadenia	1
						Rhigospira	1
						Rhodothyrsus	1
						Rhynchanthera	1
						Rhytidanthera	1
						Rinoreocarpus	1
						Ronabea	1
						Roseodendron	1
						Ruellia	1
						Ruizodendron	1
						Ruptiliocarpon	1
						Salta	1
						Salvertia	1
						Sanango	1
						Schradera	1
						Sciadodendron	1
						Scutia	1
						Scyphonychium	1
						Septotheca	1
						Sessea	1
						Sickingia	1
						Sida	1
						sigmatanthus	1
						Solandra	1
						Sommera	1
						Sophora	1
						Souroubea	1
						Sparattosperma	1
						Spigelia	1
						Spirotheca	1
						Spirotropis	1
						Stachyococcus	1
						Staphylea	1
						Steinbachiella	1
						Stomatochaeta	1
						Suessenguthia	1
						Sweetia	1
						Symmeria	1
						Systemonodaphne	1
						Tacarcuna	1
						Tara	1
						Temnadenia	1
						Tephrosia	1
						Tessmanniophoenix	1
						Tetrasida	1
						Tetrastylidium	1
						Tetrathylacium	1
						Tetrazygia	1
						Thrinax	1
						Thysanostemon	1
						Tingulonga	1
						Tipuana	1
						Toona	1
						Tournefortiopsis	1
						Toxicodendron	1
						Trichanthera	1
						Trichostigma	1
						Triphasia	1
						Tripodanthus	1
						Trithrinax	1
						Triumfetta	1
						Turpinia	1
						Uleanthus	1
						Uvaria	1
						Vaccinium	1
						Vallesia	1
						Vaupesia	1
						Votschia	1
						Watsonamra	1
						Williamodendron	1
						Wittmackanthus	1
						Wurdastom	1
						Zornia	1
						Zuelania	1
						total	11676
